# Supplementary material for: LimROTS: a hybrid method integrating empirical Bayes and reproducibility-optimized statistics for robust differential expression analysis
Source: Bioinformatics. 2025 Oct 11;41(12):btaf570. doi: 10.1093/bioinformatics/btaf570 (PMC12674742; doi:10.1093/bioinformatics/btaf570)
Supplement: btaf570_Supplementary_Data [file btaf570_supplementary_data.zip]

Archive with 6 entries (6 files):
- Figure 2S.jpg
- Figure 3S.jpg
- Figure S1.jpeg
- supplementary file 1.xlsx
- supplementary file 2.xlsx
- Supplementary.docx
