# Supplementary material for: LimROTS: a hybrid method integrating empirical Bayes and reproducibility-optimized statistics for robust differential expression analysis
Source: Bioinformatics. 2025 Oct 11;41(12):btaf570. doi: 10.1093/bioinformatics/btaf570 (PMC12674742; doi:10.1093/bioinformatics/btaf570)
Supplement: btaf570_Supplementary_Data [file btaf570_supplementary_data.zip › supplementary file 1.xlsx]

## Sheet: Table S1
Table S1A: FragPipe Case Study 1, FDR Cutoff < 0.05
	ttest_YUltq819_HI.rds	ttest_YUltq819_GI.rds	ttest_YUltq819_GH.rds	ttest_YUltq819_FI.rds	ttest_YUltq819_FH.rds	ttest_YUltq819_FG.rds	ttest_YUltq819_EI.rds	ttest_YUltq819_EH.rds	ttest_YUltq819_EG.rds	ttest_YUltq819_EF.rds	ttest_YUltq819_DI.rds	ttest_YUltq819_DH.rds	ttest_YUltq819_DG.rds	ttest_YUltq819_DF.rds	ttest_YUltq819_DE.rds	ttest_YUltq819_CI.rds	ttest_YUltq819_CH.rds	ttest_YUltq819_CG.rds	ttest_YUltq819_CF.rds	ttest_YUltq819_CE.rds	ttest_YUltq819_CD.rds	ttest_YUltq819_BI.rds	ttest_YUltq819_BH.rds	ttest_YUltq819_BG.rds	ttest_YUltq819_BF.rds	ttest_YUltq819_BE.rds	ttest_YUltq819_BD.rds	ttest_YUltq819_BC.rds	ttest_YUltq819_AI.rds	ttest_YUltq819_AH.rds	ttest_YUltq819_AG.rds	ttest_YUltq819_AF.rds	ttest_YUltq819_AE.rds	ttest_YUltq819_AD.rds	ttest_YUltq819_AC.rds	ttest_YUltq819_AB.rds	ttest_YUltq099_DE.rds	ttest_YUltq099_CE.rds	ttest_YUltq099_CD.rds	ttest_YUltq099_BE.rds	ttest_YUltq099_BD.rds	ttest_YUltq099_BC.rds	ttest_YUltq099_AE.rds	ttest_YUltq099_AD.rds	ttest_YUltq099_AC.rds	ttest_YUltq099_AB.rds	ttest_YUltq006_DE.rds	ttest_YUltq006_CE.rds	ttest_YUltq006_CD.rds
TP	40	46	31	39	36	30	38	31	28	6	8	2	1	0	0	4	0	0	3	0	0	6	2	0	0	0	0	0	4	0	0	1	0	0	0	0	0	0	4	29	0	0	45	43	23	0	5	9	1
TN	1112	1085	1118	1084	1116	1117	1078	1115	1118	1120	1065	1119	1103	1106	1110	1088	1118	1120	1021	1120	1120	1061	1118	1116	1096	1118	1120	1120	975	1120	1092	1040	1098	1120	1117	1119	1758	1758	1756	1580	1744	1758	1495	1693	1742	1758	1252	1249	1252
FP	8	35	2	36	4	3	42	5	2	0	55	1	17	14	10	32	2	0	99	0	0	59	2	4	24	2	0	0	145	0	28	80	22	0	3	1	0	0	2	178	14	0	263	65	16	0	0	3	0
FN	10	4	19	11	14	20	12	19	22	44	42	48	49	50	50	46	50	50	47	50	50	44	48	50	50	50	50	50	46	50	50	49	50	50	50	50	49	49	45	20	49	49	4	6	26	49	40	36	44
Accuracy	0.984615384615385	0.966666666666667	0.982051282051282	0.95982905982906	0.984615384615385	0.98034188034188	0.953846153846154	0.979487179487179	0.979487179487179	0.962393162393162	0.917094017094017	0.958119658119658	0.943589743589744	0.945299145299145	0.948717948717949	0.933333333333333	0.955555555555556	0.957264957264957	0.875213675213675	0.957264957264957	0.957264957264957	0.911965811965812	0.957264957264957	0.953846153846154	0.936752136752137	0.955555555555556	0.957264957264957	0.957264957264957	0.836752136752137	0.957264957264957	0.933333333333333	0.88974358974359	0.938461538461538	0.957264957264957	0.954700854700855	0.956410256410256	0.972883231876038	0.972883231876038	0.97399003873824	0.890426120641948	0.96513558384062	0.972883231876038	0.85224128389596	0.96070835639181	0.976757055893747	0.972883231876038	0.969159599074788	0.969930609097918	0.966075558982267
Precision	0.833333333333333	0.567901234567901	0.939393939393939	0.52	0.9	0.909090909090909	0.475	0.861111111111111	0.933333333333333	1	0.126984126984127	0.666666666666667	0.0555555555555556	0	0	0.111111111111111	0	NA	0.0294117647058824	NA	NA	0.0923076923076923	0.5	0	0	0	NA	NA	0.0268456375838926	NA	0	0.0123456790123457	0	NA	0	0	NA	NA	0.666666666666667	0.140096618357488	0	NA	0.146103896103896	0.398148148148148	0.58974358974359	NA	1	0.75	1
Recall (Sensitivity)	0.8	0.92	0.62	0.78	0.72	0.6	0.76	0.62	0.56	0.12	0.16	0.04	0.02	0	0	0.08	0	0	0.06	0	0	0.12	0.04	0	0	0	0	0	0.08	0	0	0.02	0	0	0	0	0	0	0.0816326530612245	0.591836734693878	0	0	0.918367346938776	0.877551020408163	0.469387755102041	0	0.111111111111111	0.2	0.0222222222222222
Specificity	0.992857142857143	0.96875	0.998214285714286	0.967857142857143	0.996428571428571	0.997321428571429	0.9625	0.995535714285714	0.998214285714286	1	0.950892857142857	0.999107142857143	0.984821428571429	0.9875	0.991071428571429	0.971428571428571	0.998214285714286	1	0.911607142857143	1	1	0.947321428571429	0.998214285714286	0.996428571428571	0.978571428571429	0.998214285714286	1	1	0.870535714285714	1	0.975	0.928571428571429	0.980357142857143	1	0.997321428571429	0.999107142857143	1	1	0.998862343572241	0.898748577929465	0.992036405005688	1	0.850398179749716	0.963026166097838	0.990898748577929	1	1	0.997603833865815	1
F1_Score	0.816326530612245	0.702290076335878	0.746987951807229	0.624	0.8	0.72289156626506	0.584615384615385	0.720930232558139	0.7	0.214285714285714	0.141592920353982	0.0754716981132075	0.0294117647058824	0	0	0.0930232558139535	0	0	0.0394736842105263	0	0	0.104347826086957	0.0740740740740741	0	0	0	0	0	0.0402010050251256	0	0	0.0152671755725191	0	0	0	0	0	0	0.145454545454545	0.2265625	0	0	0.252100840336134	0.547770700636943	0.522727272727273	0	0.2	0.315789473684211	0.0434782608695652
False_Discovery_Rate	0.166666666666667	0.432098765432099	0.0606060606060606	0.48	0.1	0.0909090909090909	0.525	0.138888888888889	0.0666666666666667	0	0.873015873015873	0.333333333333333	0.944444444444444	1	1	0.888888888888889	1	NA	0.970588235294118	NA	NA	0.907692307692308	0.5	1	1	1	NA	NA	0.973154362416107	NA	1	0.987654320987654	1	NA	1	1	NA	NA	0.333333333333333	0.859903381642512	1	NA	0.853896103896104	0.601851851851852	0.41025641025641	NA	0	0.25	0
False_Negative_Rate	0.2	0.08	0.38	0.22	0.28	0.4	0.24	0.38	0.44	0.88	0.84	0.96	0.98	1	1	0.92	1	1	0.94	1	1	0.88	0.96	1	1	1	1	1	0.92	1	1	0.98	1	1	1	1	1	1	0.918367346938776	0.408163265306122	1	1	0.0816326530612245	0.122448979591837	0.530612244897959	1	0.888888888888889	0.8	0.977777777777778
Matthews_Correlation_Coefficient	0.808484893344007	0.70813682252253	0.755258893104798	0.617554041464517	0.797439407159581	0.729734545764168	0.578993412362898	0.720924014193148	0.714302067481974	0.339799819784786	0.0993695908207863	0.156406229277286	0.00792332113807984	-0.0232520416188851	-0.0196176506429483	0.0602338601936834	-0.00874318297488332	NA	-0.0203571697750478	NA	NA	0.0594442044725821	0.132416007415448	-0.0123753277958363	-0.0305766078138199	-0.00874318297488332	NA	NA	-0.0300109504856959	NA	-0.033084300328043	-0.0409771759868372	-0.0292493613072837	NA	-0.0107127554299511	-0.00617971910898199	NA	NA	0.227270925413803	0.250193978557817	-0.0147523931475982	NA	0.332066604206208	0.575939025419914	0.514472638552321	NA	0.328132806392307	0.377712711601113	0.146518818110018
pauc	0.954120879120879	0.929029304029304	0.938288563288563	0.863736263736264	0.90970695970696	0.839410515737949	0.811355311355311	0.876007326007326	0.886721611721612	0.762694767918649	0.554761904761905	0.534503131277325	0.508150183150183	NA	NA	0.503479853479853	NA	NA	0.508699633699634	0.505769230769231	0.528085519922255	0.516849816849817	0.516280458671763	NA	NA	0.506593406593407	NA	NA	NA	NA	0.522716727716728	0.512454212454213	NA	0.500824175824176	NA	NA	0.605962587909213	0.902284183122798	0.828595479497478	0.523256273134381	0.500124872612161	NA	0.790162218733647	0.886841583574884	0.818094035548936	0.50876460597131	0.824232565917375	0.637974984428659	0.530806988638314
G_Mean	0.891227083456127	0.94406037942496	0.786697436847774	0.868866256352824	0.847011553302888	0.773558567364396	0.855277732669336	0.785641230369908	0.74766302570075	0.346410161513775	0.39005494118503	0.199910694346965	0.140343965212005	0	0	0.278772820974868	0	0	0.233872675982956	0	0	0.337162529692389	0.199821348780783	0	0	0	0	0	0.263899331455874	0	0	0.136277028773849	0	0	0	0	0	0	0.285551717117503	0.729323264178883	0	0	0.883729551490902	0.919295705819906	0.681993943615642	0	0.333333333333333	0.446677475112819	0.149071198499986
Fowlkes_Mallows_Index	0.816496580927726	0.722820265212915	0.763167244071863	0.636867333123626	0.804984471899924	0.738548945875996	0.600832755431992	0.730677007226099	0.722956891292051	0.346410161513775	0.14253932901996	0.163299316185545	0.0333333333333333	0	0	0.0942809041582063	0	NA	0.0420084025208403	NA	NA	0.105246962316844	0.14142135623731	0	0	0	NA	NA	0.0463427557090794	NA	0	0.0157134840263677	0	NA	0	0	NA	NA	0.233284737407922	0.287948476555008	0	NA	0.366301852905979	0.591096704170331	0.526135362502429	NA	0.333333333333333	0.387298334620742	0.149071198499986
Balanced_Accuracy	0.896428571428571	0.944375	0.809107142857143	0.873928571428571	0.858214285714286	0.798660714285714	0.86125	0.807767857142857	0.779107142857143	0.56	0.555446428571429	0.519553571428571	0.502410714285714	0.49375	0.495535714285714	0.525714285714286	0.499107142857143	0.5	0.485803571428571	0.5	0.5	0.533660714285714	0.519107142857143	0.498214285714286	0.489285714285714	0.499107142857143	0.5	0.5	0.475267857142857	0.5	0.4875	0.474285714285714	0.490178571428571	0.5	0.498660714285714	0.499553571428571	0.5	0.5	0.540247498316733	0.745292656311671	0.496018202502844	0.5	0.884382763344246	0.920288593253001	0.730143251839985	0.5	0.555555555555556	0.598801916932907	0.511111111111111
nMCC	0.904242446672003	0.854068411261265	0.877629446552399	0.808777020732259	0.89871970357979	0.864867272882084	0.789496706181449	0.860462007096574	0.857151033740987	0.669899909892393	0.549684795410393	0.578203114638643	0.50396166056904	0.488373979190557	0.490191174678526	0.530116930096842	0.495628408512558	NA	0.489821415112476	NA	NA	0.529722102236291	0.566208003707724	0.493812336102082	0.48471169609309	0.495628408512558	NA	NA	0.484994524757152	NA	0.483457849835979	0.479511412006581	0.485375319346358	NA	0.494643622285024	0.496910140445509	NA	NA	0.613635462706901	0.625096989278909	0.492623803426201	NA	0.666033302103104	0.787969512709957	0.757236319276161	NA	0.664066403196153	0.688856355800557	0.573259409055009
Table S1B: MaxQuant Case Study 1, FDR Cutoff < 0.05
	ttest_YUltq819_HI.rds	ttest_YUltq819_GI.rds	ttest_YUltq819_GH.rds	ttest_YUltq819_FI.rds	ttest_YUltq819_FH.rds	ttest_YUltq819_FG.rds	ttest_YUltq819_EI.rds	ttest_YUltq819_EH.rds	ttest_YUltq819_EG.rds	ttest_YUltq819_EF.rds	ttest_YUltq819_DI.rds	ttest_YUltq819_DH.rds	ttest_YUltq819_DG.rds	ttest_YUltq819_DF.rds	ttest_YUltq819_DE.rds	ttest_YUltq819_CI.rds	ttest_YUltq819_CH.rds	ttest_YUltq819_CG.rds	ttest_YUltq819_CF.rds	ttest_YUltq819_CE.rds	ttest_YUltq819_CD.rds	ttest_YUltq819_BI.rds	ttest_YUltq819_BH.rds	ttest_YUltq819_BG.rds	ttest_YUltq819_BF.rds	ttest_YUltq819_BE.rds	ttest_YUltq819_BD.rds	ttest_YUltq819_BC.rds	ttest_YUltq819_AI.rds	ttest_YUltq819_AH.rds	ttest_YUltq819_AG.rds	ttest_YUltq819_AF.rds	ttest_YUltq819_AE.rds	ttest_YUltq819_AD.rds	ttest_YUltq819_AC.rds	ttest_YUltq819_AB.rds	ttest_YUltq099_DE.rds	ttest_YUltq099_CE.rds	ttest_YUltq099_CD.rds	ttest_YUltq099_BE.rds	ttest_YUltq099_BD.rds	ttest_YUltq099_BC.rds	ttest_YUltq099_AE.rds	ttest_YUltq099_AD.rds	ttest_YUltq099_AC.rds	ttest_YUltq099_AB.rds	ttest_YUltq006_DE.rds	ttest_YUltq006_CE.rds	ttest_YUltq006_CD.rds
TP	34	45	25	45	34	27	43	39	36	0	25	10	9	5	0	14	2	2	0	0	0	6	2	1	0	0	0	0	3	0	2	2	0	24	31	32	0	0	3	15	0	0	47	46	31	0	4	27	16
TN	1014	977	1018	952	1007	1013	953	994	994	1019	939	1007	994	993	1011	1008	1015	1018	1017	1019	1019	1012	1011	1018	1019	1019	1019	1019	1008	1019	1010	1001	1019	994	991	1000	1467	1467	1467	1390	1463	1467	1364	1411	1438	1467	1158	1085	1079
FP	5	42	1	67	12	6	66	25	25	0	80	12	25	26	8	11	4	1	2	0	0	7	8	1	0	0	0	0	11	0	9	18	0	25	28	19	0	0	0	77	4	0	103	56	29	0	0	73	79
FN	14	3	23	3	14	21	5	9	12	48	23	38	39	43	48	34	46	46	48	48	48	42	46	47	48	48	48	48	45	48	46	46	48	24	17	16	48	48	45	33	48	48	1	2	17	48	36	13	24
Accuracy	0.982193064667292	0.957825679475164	0.977507029053421	0.934395501405811	0.975632614807873	0.974695407685098	0.933458294283037	0.968134957825679	0.965323336457357	0.955014058106842	0.903467666354264	0.953139643861293	0.940018744142455	0.935332708528585	0.947516401124649	0.957825679475164	0.953139643861293	0.955951265229616	0.953139643861293	0.955014058106842	0.955014058106842	0.954076850984067	0.949390815370197	0.955014058106842	0.955014058106842	0.955014058106842	0.955014058106842	0.955014058106842	0.947516401124649	0.955014058106842	0.948453608247423	0.940018744142455	0.955014058106842	0.954076850984067	0.957825679475164	0.967197750702905	0.968316831683168	0.968316831683168	0.97029702970297	0.927392739273927	0.965676567656766	0.968316831683168	0.931353135313531	0.961716171617162	0.96963696369637	0.968316831683168	0.969949916527546	0.928213689482471	0.914023372287145
Precision	0.871794871794872	0.517241379310345	0.961538461538462	0.401785714285714	0.739130434782609	0.818181818181818	0.394495412844037	0.609375	0.590163934426229	NA	0.238095238095238	0.454545454545455	0.264705882352941	0.161290322580645	0	0.56	0.333333333333333	0.666666666666667	0	NA	NA	0.461538461538462	0.2	0.5	NA	NA	NA	NA	0.214285714285714	NA	0.181818181818182	0.1	NA	0.489795918367347	0.525423728813559	0.627450980392157	NA	NA	1	0.16304347826087	0	NA	0.313333333333333	0.450980392156863	0.516666666666667	NA	1	0.27	0.168421052631579
Recall (Sensitivity)	0.708333333333333	0.9375	0.520833333333333	0.9375	0.708333333333333	0.5625	0.895833333333333	0.8125	0.75	0	0.520833333333333	0.208333333333333	0.1875	0.104166666666667	0	0.291666666666667	0.0416666666666667	0.0416666666666667	0	0	0	0.125	0.0416666666666667	0.0208333333333333	0	0	0	0	0.0625	0	0.0416666666666667	0.0416666666666667	0	0.5	0.645833333333333	0.666666666666667	0	0	0.0625	0.3125	0	0	0.979166666666667	0.958333333333333	0.645833333333333	0	0.1	0.675	0.4
Specificity	0.995093228655545	0.958783120706575	0.999018645731109	0.934249263984298	0.988223748773307	0.994111874386654	0.935230618253189	0.975466143277723	0.975466143277723	1	0.921491658488714	0.988223748773307	0.975466143277723	0.974484789008832	0.992149165848871	0.989205103042198	0.996074582924436	0.999018645731109	0.998037291462218	1	1	0.993130520117762	0.992149165848871	0.999018645731109	1	1	1	1	0.989205103042198	1	0.99116781157998	0.982335623159961	1	0.975466143277723	0.97252208047105	0.98135426889107	1	1	1	0.947511929107021	0.997273346966599	1	0.929788684389911	0.961826857532379	0.980231765507839	1	1	0.936960276338515	0.931778929188256
F1_Score	0.781609195402299	0.666666666666667	0.675675675675676	0.5625	0.723404255319149	0.666666666666667	0.547770700636943	0.696428571428571	0.660550458715596	0	0.326797385620915	0.285714285714286	0.219512195121951	0.126582278481013	0	0.383561643835616	0.0740740740740741	0.0784313725490196	0	0	0	0.19672131147541	0.0689655172413793	0.04	0	0	0	0	0.0967741935483871	0	0.0677966101694915	0.0588235294117647	0	0.494845360824742	0.579439252336449	0.646464646464647	0	0	0.117647058823529	0.214285714285714	0	0	0.474747474747475	0.613333333333333	0.574074074074074	0	0.181818181818182	0.385714285714286	0.237037037037037
False_Discovery_Rate	0.128205128205128	0.482758620689655	0.0384615384615385	0.598214285714286	0.260869565217391	0.181818181818182	0.605504587155963	0.390625	0.409836065573771	NA	0.761904761904762	0.545454545454545	0.735294117647059	0.838709677419355	1	0.44	0.666666666666667	0.333333333333333	1	NA	NA	0.538461538461538	0.8	0.5	NA	NA	NA	NA	0.785714285714286	NA	0.818181818181818	0.9	NA	0.510204081632653	0.474576271186441	0.372549019607843	NA	NA	0	0.83695652173913	1	NA	0.686666666666667	0.549019607843137	0.483333333333333	NA	0	0.73	0.831578947368421
False_Negative_Rate	0.291666666666667	0.0625	0.479166666666667	0.0625	0.291666666666667	0.4375	0.104166666666667	0.1875	0.25	1	0.479166666666667	0.791666666666667	0.8125	0.895833333333333	1	0.708333333333333	0.958333333333333	0.958333333333333	1	1	1	0.875	0.958333333333333	0.979166666666667	1	1	1	1	0.9375	1	0.958333333333333	0.958333333333333	1	0.5	0.354166666666667	0.333333333333333	1	1	0.9375	0.6875	1	1	0.0208333333333333	0.0416666666666667	0.354166666666667	1	0.9	0.325	0.6
Matthews_Correlation_Coefficient	0.776958126449004	0.678860069357413	0.69883616795554	0.58950650661776	0.710841273064169	0.666412198962115	0.568782403167335	0.687820023495883	0.647680694262695	NA	0.30779885737447	0.286699490707374	0.192316027311795	0.0970630091046237	-0.0188638589368355	0.384868119210542	0.104614207363121	0.159262645095055	-0.00940532312636348	NA	NA	0.223191599837344	0.0727428480820355	0.0951309245385306	NA	NA	NA	NA	0.0941809171195831	NA	0.067376667798625	0.0366836083048627	NA	0.4708205161026	0.560776242474227	0.629600124862657	NA	NA	0.246251661826638	0.190692049023365	-0.00930686309117081	NA	0.533047942160592	0.643173213894539	0.562274059318505	NA	0.311424027048517	0.397471814458119	0.220588830215176
pauc	0.897162297378502	0.944568162183471	0.902242017060467	0.885770782483246	0.90755768601696	0.842563934811236	0.848760306316734	0.904601041745301	0.807524554825831	0.700071897830117	0.659660206084396	0.636364732476116	0.603484646418896	0.538564287092256	0.515099854893771	0.630687215344355	0.58528346040613	0.583165580466856	0.503575757194501	NA	NA	0.595610746248627	0.531644743463929	NA	0.521690498058261	0.531854172433171	NA	NA	0.541908859867643	NA	NA	0.523602828313329	NA	0.699257582895545	0.77704251929391	0.808688340337016	0.63230056980057	0.869437231196216	0.86528120970639	0.554806835186731	0.52361361210618	0.502334842314392	0.861795687460309	0.939742715816336	0.824282360069681	0.505704255749027	0.849686333876408	0.729739880873301	0.602453390018157
G_Mean	0.839558040656518	0.948081840171203	0.721333633846562	0.935873220572787	0.836655139258559	0.747788692975825	0.915320032658058	0.890261894845079	0.855335961747366	0	0.692779598522892	0.453739955989227	0.427667980873683	0.318604507482898	0	0.537138860122757	0.203723115089701	0.204023961596335	0	0	0	0.352336933935005	0.203321293958691	0.144266726769312	0	0	0	0	0.248646976535283	0	0.203220714534303	0.202313249603179	0	0.698378888311253	0.792519512044269	0.808848675130715	0	0	0.25	0.544148396897339	0	0	0.954158313278491	0.960078506408997	0.795654666646998	0	0.316227766016838	0.795266110511757	0.610501082452195
Fowlkes_Mallows_Index	0.785825277985741	0.696357518163945	0.707673146340372	0.613737816288729	0.723568051144936	0.678400525299968	0.594476358380031	0.703645640574856	0.665299143859116	NA	0.352147606136882	0.307728727448332	0.222783197169752	0.129618961841303	0	0.404145188432738	0.117851130197758	0.166666666666667	0	NA	NA	0.240192230707631	0.0912870929175277	0.102062072615966	NA	NA	NA	NA	0.115727512471569	NA	0.0870388279778489	0.0645497224367903	NA	0.494871659305394	0.582525671702192	0.646761666763555	NA	NA	0.25	0.225723474535817	0	NA	0.553900311929462	0.657411243046284	0.577650894187446	NA	0.316227766016838	0.426907484122731	0.25955427380922
Balanced_Accuracy	0.851713280994439	0.948141560353288	0.759925989532221	0.935874631992149	0.84827854105332	0.778305937193327	0.915531975793261	0.893983071638862	0.862733071638862	0.5	0.721162495911024	0.59827854105332	0.581483071638862	0.539325727837749	0.496074582924436	0.640435884854432	0.518870624795551	0.520342656198888	0.499018645731109	0.5	0.5	0.559065260058881	0.516907916257769	0.509925989532221	0.5	0.5	0.5	0.5	0.525852551521099	0.5	0.516417239123323	0.512001144913314	0.5	0.737733071638862	0.809177706902192	0.824010467778868	0.5	0.5	0.53125	0.630005964553511	0.498636673483299	0.5	0.954477675528289	0.960080095432856	0.813032549420586	0.5	0.55	0.805980138169257	0.665889464594128
nMCC	0.888479063224502	0.839430034678706	0.84941808397777	0.79475325330888	0.855420636532084	0.833206099481058	0.784391201583667	0.843910011747941	0.823840347131347	NA	0.653899428687235	0.643349745353687	0.596158013655898	0.548531504552312	0.490568070531582	0.692434059605271	0.552307103681561	0.579631322547527	0.495297338436818	NA	NA	0.611595799918672	0.536371424041018	0.547565462269265	NA	NA	NA	NA	0.547090458559792	NA	0.533688333899312	0.518341804152431	NA	0.7354102580513	0.780388121237114	0.814800062431328	NA	NA	0.623125830913319	0.595346024511682	0.495346568454415	NA	0.766523971080296	0.821586606947269	0.781137029659252	NA	0.655712013524259	0.69873590722906	0.610294415107588
Table S1C: DIANN Case Study 1, FDR Cutoff < 0.05
	ttest_MYtims709_EF.rds	ttest_MYtims709_DF.rds	ttest_MYtims709_DE.rds	ttest_MYtims709_CF.rds	ttest_MYtims709_CE.rds	ttest_MYtims709_CD.rds	ttest_MYtims709_BF.rds	ttest_MYtims709_BE.rds	ttest_MYtims709_BD.rds	ttest_MYtims709_BC.rds	ttest_MYtims709_AF.rds	ttest_MYtims709_AE.rds	ttest_MYtims709_AD.rds	ttest_MYtims709_AC.rds	ttest_MYtims709_AB.rds	ttest_HYtims134_CD.rds	ttest_HYtims134_BD.rds	ttest_HYtims134_BC.rds	ttest_HYEtims735_AB.rds	ttest_HEqe777_BC.rds	ttest_HEqe777_AC.rds	ttest_HEqe777_AB.rds	ttest_HEqe408_AB.rds	ttest_HEof_w600_GH.rds	ttest_HEof_w600_FH.rds	ttest_HEof_w600_FG.rds	ttest_HEof_w600_EH.rds	ttest_HEof_w600_EG.rds	ttest_HEof_w600_EF.rds	ttest_HEof_w600_DH.rds	ttest_HEof_w600_DG.rds	ttest_HEof_w600_DF.rds	ttest_HEof_w600_DE.rds	ttest_HEof_w600_CH.rds	ttest_HEof_w600_CG.rds	ttest_HEof_w600_CF.rds	ttest_HEof_w600_CE.rds	ttest_HEof_w600_CD.rds	ttest_HEof_w600_BH.rds	ttest_HEof_w600_BG.rds	ttest_HEof_w600_BF.rds	ttest_HEof_w600_BE.rds	ttest_HEof_w600_BD.rds	ttest_HEof_w600_BC.rds	ttest_HEof_w600_AH.rds	ttest_HEof_w600_AG.rds	ttest_HEof_w600_AF.rds	ttest_HEof_w600_AE.rds	ttest_HEof_w600_AD.rds
TP	5955	4805	6144	5694	4849	6134	5748	2749	6005	4621	5884	4686	6006	5406	4133	15	402	1	4182	618	636	188	821	38	39	34	44	44	17	42	37	35	12	35	29	27	22	1	28	27	28	24	15	6	26	25	22	19	11
TN	3445	1564	1394	2622	3037	2805	1074	1140	1249	2064	994	985	922	1314	1202	5269	5239	5267	4368	6076	6021	6108	3748	1963	1967	1968	1961	1965	1969	1950	1965	1970	1965	1936	1968	1969	1963	1970	1952	1963	1968	1958	1970	1965	1959	1962	1970	1964	1968
FP	1045	2926	3096	1868	1453	1685	3416	3350	3241	2426	3496	3505	3568	3176	3288	1	31	3	2589	37	92	5	203	7	3	2	9	5	1	20	5	0	5	34	2	1	7	0	18	7	2	12	0	5	11	8	0	6	2
FN	467	1617	278	728	1573	288	674	3673	417	1801	538	1736	416	1016	2289	1289	902	1303	171	285	267	715	88	10	9	14	4	4	31	6	11	13	36	13	19	21	26	47	20	21	20	24	33	42	22	23	26	29	37
Accuracy	0.861436950146628	0.58366935483871	0.690799120234604	0.762096774193548	0.722690615835777	0.819189882697947	0.625183284457478	0.356396627565982	0.664772727272727	0.612628299120235	0.630315249266862	0.519703079178886	0.634897360703812	0.6158357771261	0.488911290322581	0.803772436872528	0.858077274110131	0.801338606632187	0.755968169761273	0.954104903078677	0.948831242873432	0.897377423033067	0.940123456790123	0.991575817641229	0.994053518334985	0.99207135777998	0.993557978196234	0.995540138751239	0.98414271555996	0.987115956392468	0.99207135777998	0.993557978196234	0.979682854311199	0.976709613478692	0.989593657086224	0.989098116947473	0.983647175421209	0.976709613478692	0.981169474727453	0.986124876114965	0.989098116947473	0.982160555004955	0.983647175421209	0.976709613478692	0.983647175421209	0.984638255698712	0.987115956392468	0.982656095143707	0.980673934588702
Precision	0.850714285714286	0.621523735609882	0.664935064935065	0.752975403332452	0.769438273563948	0.784499296585241	0.62723701440419	0.450729627807837	0.649470041098854	0.655740031218958	0.6272921108742	0.572091319741179	0.627324002506789	0.629923094849685	0.556933027893815	0.9375	0.928406466512702	0.25	0.617634027470093	0.943511450381679	0.873626373626374	0.974093264248705	0.8017578125	0.844444444444444	0.928571428571429	0.944444444444444	0.830188679245283	0.897959183673469	0.944444444444444	0.67741935483871	0.880952380952381	1	0.705882352941177	0.507246376811594	0.935483870967742	0.964285714285714	0.758620689655172	1	0.608695652173913	0.794117647058823	0.933333333333333	0.666666666666667	1	0.545454545454545	0.702702702702703	0.757575757575758	1	0.76	0.846153846153846
Recall (Sensitivity)	0.927281220803488	0.748209280597945	0.956711304889443	0.88663967611336	0.755060728744939	0.955154157583307	0.89504827156649	0.428059794456556	0.935066957334164	0.719557770165058	0.916225474929928	0.729679227654936	0.935222672064777	0.841793833696668	0.643568981625662	0.0115030674846626	0.308282208588957	0.000766871165644172	0.960716747070986	0.684385382059801	0.704318936877076	0.208194905869324	0.903190319031903	0.791666666666667	0.8125	0.708333333333333	0.916666666666667	0.916666666666667	0.354166666666667	0.875	0.770833333333333	0.729166666666667	0.25	0.729166666666667	0.604166666666667	0.5625	0.458333333333333	0.0208333333333333	0.583333333333333	0.5625	0.583333333333333	0.5	0.3125	0.125	0.541666666666667	0.520833333333333	0.458333333333333	0.395833333333333	0.229166666666667
Specificity	0.767260579064588	0.348329621380846	0.310467706013363	0.583964365256125	0.676391982182628	0.624721603563474	0.239198218262806	0.253897550111359	0.278173719376392	0.459688195991091	0.221380846325167	0.219376391982183	0.205345211581292	0.292650334075724	0.267706013363029	0.999810246679317	0.994117647058824	0.999430740037951	0.627856834842605	0.993947325372158	0.984950106330771	0.999182070996238	0.948620602379144	0.996446700507614	0.998477157360406	0.998984771573604	0.995431472081218	0.99746192893401	0.999492385786802	0.989847715736041	0.99746192893401	1	0.99746192893401	0.982741116751269	0.998984771573604	0.999492385786802	0.996446700507614	1	0.990862944162437	0.996446700507614	0.998984771573604	0.993908629441624	1	0.99746192893401	0.994416243654822	0.995939086294416	1	0.996954314720812	0.998984771573604
F1_Score	0.887349128296826	0.679007984172967	0.784574128463798	0.814359267734554	0.762181703866709	0.861456358401798	0.737585012190427	0.439102308122354	0.766530508041869	0.686168238176554	0.744715858752057	0.641346746048039	0.750937734433608	0.720607837909891	0.59712490067182	0.0227272727272727	0.46286701208981	0.00152905198776758	0.751887810140237	0.793324775353017	0.779889638258737	0.343065693430657	0.849456802897051	0.817204301075269	0.866666666666667	0.80952380952381	0.871287128712871	0.907216494845361	0.515151515151515	0.763636363636364	0.822222222222222	0.843373493975904	0.369230769230769	0.598290598290598	0.734177215189873	0.710526315789474	0.571428571428571	0.0408163265306122	0.595744680851064	0.658536585365854	0.717948717948718	0.571428571428571	0.476190476190476	0.203389830508475	0.611764705882353	0.617283950617284	0.628571428571429	0.520547945205479	0.360655737704918
False_Discovery_Rate	0.149285714285714	0.378476264390118	0.335064935064935	0.247024596667548	0.230561726436052	0.215500703414759	0.37276298559581	0.549270372192163	0.350529958901146	0.344259968781042	0.3727078891258	0.427908680258821	0.372675997493211	0.370076905150315	0.443066972106185	0.0625	0.0715935334872979	0.75	0.382365972529907	0.0564885496183206	0.126373626373626	0.0259067357512953	0.1982421875	0.155555555555556	0.0714285714285714	0.0555555555555556	0.169811320754717	0.102040816326531	0.0555555555555556	0.32258064516129	0.119047619047619	0	0.294117647058824	0.492753623188406	0.0645161290322581	0.0357142857142857	0.241379310344828	0	0.391304347826087	0.205882352941176	0.0666666666666667	0.333333333333333	0	0.454545454545455	0.297297297297297	0.242424242424242	0	0.24	0.153846153846154
False_Negative_Rate	0.072718779196512	0.251790719402055	0.0432886951105575	0.11336032388664	0.244939271255061	0.0448458424166926	0.10495172843351	0.571940205543444	0.0649330426658362	0.280442229834942	0.0837745250700716	0.270320772345064	0.0647773279352227	0.158206166303332	0.356431018374338	0.988496932515337	0.691717791411043	0.999233128834356	0.0392832529290145	0.315614617940199	0.295681063122924	0.791805094130676	0.0968096809680968	0.208333333333333	0.1875	0.291666666666667	0.0833333333333333	0.0833333333333333	0.645833333333333	0.125	0.229166666666667	0.270833333333333	0.75	0.270833333333333	0.395833333333333	0.4375	0.541666666666667	0.979166666666667	0.416666666666667	0.4375	0.416666666666667	0.5	0.6875	0.875	0.458333333333333	0.479166666666667	0.541666666666667	0.604166666666667	0.770833333333333
Matthews_Correlation_Coefficient	0.712702473762673	0.104534826997177	0.36501149094183	0.502080360224991	0.429835084527361	0.633180760483199	0.180114221643028	-0.315214686856986	0.291752059268446	0.184429686107798	0.194924264382657	-0.0579457877818347	0.210896639251306	0.161446291179963	-0.0936048202138905	0.0915563041487359	0.486140928301737	0.0031955306407812	0.584251184989066	0.78078324184631	0.756898928730254	0.424585610916809	0.814496800996597	0.813340926068715	0.865653796663759	0.814264368720493	0.869112685919402	0.904982389964752	0.573175027373084	0.76368296728692	0.820094258764599	0.851108953956222	0.412585651692866	0.596962441659209	0.747309183194203	0.732113827376741	0.582289194361487	0.142645982712689	0.586248484815056	0.661780302002797	0.733238410667268	0.568587451060371	0.554392886670467	0.253445625002476	0.608895261910709	0.62089167012739	0.672579407544	0.541112915792325	0.434558328714208
pauc	0.84387639705974	0.505960447942665	0.607291913375053	0.812545999248308	0.707226294613124	0.708464605092913	0.551912233091871	0.515033314202235	0.626298874359723	0.656821487000181	0.56455390650831	NA	0.548156952409733	0.556705389668221	0.502957663964961	0.649955569007734	0.728749090709371	0.661697619113714	0.866657767271432	0.880240998483098	0.857985674488058	0.745946425192713	0.909833087547214	0.95346869712352	0.991756692264307	0.980096750401319	0.978740943207948	0.982049112759773	0.944845763373682	0.94717775174628	0.961122228730097	0.962417024599766	0.792615731702026	0.880851663846588	0.923152848279752	0.905798516204608	0.793754609744457	0.779012285420915	0.843160223870884	0.84581760596989	0.844949889366133	0.784643585405007	0.775532561065556	0.66663469221369	0.774990238188208	0.769567009414725	0.779402494335855	0.751344960735824	0.693587574298234
G_Mean	0.843484633191028	0.51051293365038	0.545002719393286	0.719559570621109	0.7146446830307	0.772467110611036	0.462702876388194	0.329671553388659	0.510010836539392	0.575127997300208	0.450371814243149	0.400092984526454	0.438227677663977	0.496337835203215	0.415075037065722	0.107242177987065	0.553596228159614	0.0276845555607006	0.776654734097638	0.824768464493	0.832897959997413	0.456097157651063	0.925626784672449	0.888174328553726	0.900701221468768	0.841198082022284	0.955237587937045	0.956211326811622	0.594967971098298	0.930653937438098	0.876856261626328	0.853912563829966	0.499365079108965	0.846511703579933	0.776886928383009	0.74980962050715	0.675799332444666	0.144337567297406	0.760265337954293	0.748666326901065	0.763374820616497	0.704949866813813	0.559016994374947	0.353104433725706	0.733922429129738	0.720220989774441	0.67700320038633	0.628194038157788	0.478470490367258
Fowlkes_Mallows_Index	0.888173058256166	0.681930954785906	0.797590680512738	0.817078862614871	0.762215601756775	0.865631425466158	0.749271249685317	0.439248485296082	0.779293253666423	0.68690817047978	0.758116753676841	0.646098407625988	0.765955370680806	0.728193227754547	0.598685912307379	0.103846645429071	0.534987098876978	0.0138462193905428	0.770306013056772	0.803570435274508	0.784417999984895	0.450334603887156	0.850964097044168	0.817629817532677	0.868599036215379	0.81791288135197	0.872356744289959	0.907264708726555	0.578351744823806	0.769897353862105	0.824055495896642	0.853912563829966	0.420084025208403	0.608167040999801	0.751789978679558	0.736485379546474	0.589661894160787	0.144337567297406	0.595879571531124	0.668349591509255	0.737864787372622	0.577350269189626	0.559016994374947	0.261116483933547	0.616952697239124	0.628148634537008	0.67700320038633	0.548482755730144	0.44035242296399
Balanced_Accuracy	0.847270899934038	0.548269450989396	0.633589505451403	0.735302020684742	0.715726355463784	0.789937880573391	0.567123244914648	0.340978672283957	0.606620338355278	0.589622983078074	0.568803160627548	0.474527809818559	0.570283941823035	0.567222083886196	0.455637497494345	0.50565665708199	0.65119992782389	0.500098805601797	0.794286790956795	0.839166353715979	0.844634521603923	0.603688488432781	0.925905460705524	0.89405668358714	0.905488578680203	0.853659052453469	0.956049069373943	0.957064297800338	0.676829526226734	0.93242385786802	0.884147631133672	0.864583333333333	0.623730964467005	0.855953891708968	0.801575719120135	0.780996192893401	0.727390016920474	0.510416666666667	0.787098138747885	0.779473350253807	0.791159052453469	0.746954314720812	0.65625	0.561230964467005	0.768041455160744	0.758386209813875	0.729166666666667	0.696393824027073	0.614075719120135
nMCC	0.856351236881337	0.552267413498589	0.682505745470915	0.751040180112495	0.714917542263681	0.8165903802416	0.590057110821514	0.342392656571507	0.645876029634223	0.592214843053899	0.597462132191328	0.471027106109083	0.605448319625653	0.580723145589982	0.453197589893055	0.545778152074368	0.743070464150868	0.501597765320391	0.792125592494533	0.890391620923155	0.878449464365127	0.712292805458404	0.907248400498298	0.906670463034358	0.932826898331879	0.907132184360246	0.934556342959701	0.952491194982376	0.786587513686542	0.88184148364346	0.9100471293823	0.925554476978111	0.706292825846433	0.798481220829604	0.873654591597102	0.866056913688371	0.791144597180744	0.571322991356344	0.793124242407528	0.830890151001399	0.866619205333634	0.784293725530186	0.777196443335234	0.626722812501238	0.804447630955354	0.810445835063695	0.836289703772	0.770556457896163	0.717279164357104
Table S1D: Spectronaut Case Study 1, FDR Cutoff < 0.05
	ttest_MYtims709_EF.rds	ttest_MYtims709_DF.rds	ttest_MYtims709_DE.rds	ttest_MYtims709_CF.rds	ttest_MYtims709_CE.rds	ttest_MYtims709_CD.rds	ttest_MYtims709_BF.rds	ttest_MYtims709_BE.rds	ttest_MYtims709_BD.rds	ttest_MYtims709_BC.rds	ttest_MYtims709_AF.rds	ttest_MYtims709_AE.rds	ttest_MYtims709_AD.rds	ttest_MYtims709_AC.rds	ttest_MYtims709_AB.rds	ttest_HYtims134_CD.rds	ttest_HYtims134_BD.rds	ttest_HYtims134_BC.rds	ttest_HYEtims735_AB.rds	ttest_HEqe777_BC.rds	ttest_HEqe777_AC.rds	ttest_HEqe777_AB.rds	ttest_HEqe408_AB.rds	ttest_HEof_w600_GH.rds	ttest_HEof_w600_FH.rds	ttest_HEof_w600_FG.rds	ttest_HEof_w600_EH.rds	ttest_HEof_w600_EG.rds	ttest_HEof_w600_EF.rds	ttest_HEof_w600_DH.rds	ttest_HEof_w600_DG.rds	ttest_HEof_w600_DF.rds	ttest_HEof_w600_DE.rds	ttest_HEof_w600_CH.rds	ttest_HEof_w600_CG.rds	ttest_HEof_w600_CF.rds	ttest_HEof_w600_CE.rds	ttest_HEof_w600_CD.rds	ttest_HEof_w600_BH.rds	ttest_HEof_w600_BG.rds	ttest_HEof_w600_BF.rds	ttest_HEof_w600_BE.rds	ttest_HEof_w600_BD.rds	ttest_HEof_w600_BC.rds	ttest_HEof_w600_AH.rds	ttest_HEof_w600_AG.rds	ttest_HEof_w600_AF.rds	ttest_HEof_w600_AE.rds	ttest_HEof_w600_AD.rds
TP	6564	4841	6664	6128	5093	5565	6238	3040	6529	4729	6281	4795	6427	5812	4902	0	278	9	3685	578	650	162	0	36	33	25	43	43	12	37	33	23	11	25	17	14	7	0	6	2	0	1	0	0	1	2	0	0	0
TN	2946	1563	1298	2839	3320	1267	902	1105	965	1588	899	943	817	1261	1255	5269	5257	5269	3751	5886	5836	5973	4297	2029	2025	2030	2018	2018	2031	2011	2030	2031	2028	2014	2032	2030	2025	2032	2016	2032	2032	2031	2032	2032	2032	2031	2032	2032	2030
FP	1629	3012	3277	1736	1255	3308	3673	3470	3610	2987	3676	3632	3758	3314	3320	0	12	0	2685	97	147	10	2	3	7	2	14	14	1	21	2	1	4	18	0	2	7	0	16	0	0	1	0	0	0	1	0	0	2
FN	330	2053	230	766	1801	1329	656	3854	365	2165	613	2099	467	1082	1992	1274	996	1265	123	279	207	695	995	12	15	23	5	5	36	11	15	25	37	23	31	34	41	48	42	46	48	47	48	48	47	46	48	48	48
Accuracy	0.829191734240126	0.558374749324265	0.69421919958148	0.781846717237771	0.73354259307699	0.595692736943064	0.622547737379022	0.361409015607289	0.653413549568402	0.550789083616706	0.626035399773302	0.5003051704595	0.63161565960415	0.616705902868602	0.536838434039585	0.805288094146416	0.845942228335626	0.806663609964848	0.725888324873096	0.945029239766082	0.948245614035088	0.896929824561403	0.811673592746506	0.992788461538462	0.989423076923077	0.987980769230769	0.990865384615385	0.990865384615385	0.982211538461538	0.984615384615385	0.991826923076923	0.9875	0.980288461538461	0.980288461538461	0.985096153846154	0.982692307692308	0.976923076923077	0.976923076923077	0.972115384615385	0.977884615384615	0.976923076923077	0.976923076923077	0.976923076923077	0.976923076923077	0.977403846153846	0.977403846153846	0.976923076923077	0.976923076923077	0.975961538461538
Precision	0.801171731966313	0.616452311218643	0.670355095060859	0.779247202441506	0.802299936988028	0.62718359066832	0.629401674906669	0.466973886328725	0.643949107407042	0.612882322446864	0.630812493723009	0.569004390649104	0.631026018654885	0.636861713784791	0.596205302846023	NA	0.958620689655172	1	0.578492935635793	0.856296296296296	0.81555834378921	0.941860465116279	0	0.923076923076923	0.825	0.925925925925926	0.754385964912281	0.754385964912281	0.923076923076923	0.637931034482759	0.942857142857143	0.958333333333333	0.733333333333333	0.581395348837209	1	0.875	0.5	NA	0.272727272727273	1	NA	0.5	NA	NA	1	0.666666666666667	NA	NA	0
Recall (Sensitivity)	0.95213228894691	0.702204815781839	0.966637655932695	0.888888888888889	0.738758340586017	0.807223672758921	0.904844792573252	0.440963156367856	0.947055410501886	0.68595880475776	0.91108210037714	0.695532346968378	0.932259936176385	0.843051929213809	0.711053089643168	0	0.218210361067504	0.00706436420722135	0.967699579831933	0.674445740956826	0.758459743290548	0.189031505250875	0	0.75	0.6875	0.520833333333333	0.895833333333333	0.895833333333333	0.25	0.770833333333333	0.6875	0.479166666666667	0.229166666666667	0.520833333333333	0.354166666666667	0.291666666666667	0.145833333333333	0	0.125	0.0416666666666667	0	0.0208333333333333	0	0	0.0208333333333333	0.0416666666666667	0	0	0
Specificity	0.643934426229508	0.341639344262295	0.283715846994536	0.620546448087432	0.72568306010929	0.276939890710382	0.197158469945355	0.241530054644809	0.210928961748634	0.347103825136612	0.196502732240437	0.206120218579235	0.178579234972678	0.275628415300546	0.27431693989071	1	0.997722527993927	1	0.582815413300186	0.983787397626609	0.975430386093933	0.998328597693465	0.999534775529193	0.998523622047244	0.996555118110236	0.999015748031496	0.993110236220472	0.993110236220472	0.999507874015748	0.989665354330709	0.999015748031496	0.999507874015748	0.998031496062992	0.991141732283465	1	0.999015748031496	0.996555118110236	1	0.992125984251969	1	1	0.999507874015748	1	1	1	0.999507874015748	1	1	0.999015748031496
F1_Score	0.870153111950686	0.656540313284058	0.791683991683992	0.830464832633148	0.769219151185621	0.705904737743388	0.74239809580482	0.453595941509997	0.766629483942934	0.647364818617385	0.745475045991336	0.625938254683115	0.752620176825341	0.725593008739076	0.648584281555967	0	0.355498721227621	0.0140296180826189	0.724110827274514	0.754569190600522	0.785973397823458	0.314868804664723	0	0.827586206896552	0.75	0.666666666666667	0.819047619047619	0.819047619047619	0.39344262295082	0.69811320754717	0.795180722891566	0.638888888888889	0.349206349206349	0.549450549450549	0.523076923076923	0.4375	0.225806451612903	0	0.171428571428571	0.08	0	0.04	0	0	0.0408163265306122	0.0784313725490196	0	0	0
False_Discovery_Rate	0.198828268033687	0.383547688781357	0.329644904939141	0.220752797558494	0.197700063011972	0.37281640933168	0.370598325093331	0.533026113671275	0.356050892592958	0.387117677553136	0.369187506276991	0.430995609350896	0.368973981345115	0.363138286215209	0.403794697153977	NA	0.0413793103448276	0	0.421507064364207	0.143703703703704	0.18444165621079	0.0581395348837209	1	0.0769230769230769	0.175	0.0740740740740741	0.245614035087719	0.245614035087719	0.0769230769230769	0.362068965517241	0.0571428571428571	0.0416666666666667	0.266666666666667	0.418604651162791	0	0.125	0.5	NA	0.727272727272727	0	NA	0.5	NA	NA	0	0.333333333333333	NA	NA	1
False_Negative_Rate	0.0478677110530896	0.297795184218161	0.0333623440673049	0.111111111111111	0.261241659413983	0.192776327241079	0.0951552074267479	0.559036843632144	0.0529445894981143	0.31404119524224	0.0889178996228605	0.304467653031622	0.0677400638236147	0.156948070786191	0.288946910356832	1	0.781789638932496	0.992935635792779	0.0323004201680672	0.325554259043174	0.241540256709452	0.810968494749125	1	0.25	0.3125	0.479166666666667	0.104166666666667	0.104166666666667	0.75	0.229166666666667	0.3125	0.520833333333333	0.770833333333333	0.479166666666667	0.645833333333333	0.708333333333333	0.854166666666667	1	0.875	0.958333333333333	1	0.979166666666667	1	1	0.979166666666667	0.958333333333333	1	1	1
Matthews_Correlation_Coefficient	0.646148939591719	0.0462073362885294	0.360751501288762	0.537335913700977	0.457473843531788	0.098484462513853	0.145781624912258	-0.313831589322303	0.241613911142987	0.0345050922355566	0.155719172829355	-0.109088286982911	0.172131926613106	0.144139698921036	-0.0159017440028113	NA	0.415455387758137	0.0754763821874952	0.548625657806892	0.730653095306859	0.757225971652737	0.396154879622167	-0.00935261157351845	0.828579482654005	0.747874090603503	0.689577995386512	0.817563123011728	0.817563123011728	0.475362383172057	0.693547749853992	0.801405458479937	0.672985370751033	0.403163891038851	0.540258413023479	0.590630785272178	0.499558544867921	0.26147372918004	NA	0.171910220875063	0.201852187062415	NA	0.0985420125816512	NA	NA	0.142696719288451	0.162904228722304	NA	NA	-0.00476816189911216
pauc	0.727492342966954	0.500156450453573	0.575264237707703	0.76550156681133	0.637855566949291	NA	0.530265691089786	0.521584583605728	0.563360365711662	0.592755145381092	0.524179818748153	0.502207835954929	0.514874118738491	0.521215984284369	NA	0.622601967516969	0.730031299922786	0.648268368150943	0.863919398853867	0.834035577465596	0.856287205835157	0.777523916122758	0.513742637355187	0.935992075509792	0.966508092738408	0.969873056733293	0.971502961168315	0.955971549229423	0.873761272629383	0.912521451645467	0.930976176054916	0.926286257487045	0.772760976993261	0.819490712699374	0.89394054108621	0.872047244094488	0.722937277071136	0.682095026583216	0.672673127397537	0.670212497476277	0.695278368399062	0.511919013363296	0.532643634013897	0.503799404882082	0.604848071875631	0.572488794089731	0.618494803534174	0.520728665884434	0.509377734033246
G_Mean	0.783013894626154	0.489796685167972	0.523689241143788	0.742695659570179	0.732191514071094	0.472813320151505	0.422371654874904	0.326352348319842	0.446946769152199	0.487953814430789	0.423119512690521	0.378633436698412	0.40802238443259	0.482046748008189	0.441649077493375	0	0.466597677961151	0.0840497722020789	0.750992829905962	0.814561980659708	0.860130618124134	0.434414039318472	0	0.865385877245193	0.827726792909827	0.721332587715083	0.943218560716889	0.943218560716889	0.499876953363462	0.873422603304526	0.828748047823736	0.69204830488862	0.478242147014567	0.71848427417096	0.595119035711904	0.53979588102898	0.381222972451044	0	0.352158697225407	0.204124145231932	0	0.144302046793042	0	0	0.144337567297406	0.204073911652918	0	0	0
Fowlkes_Mallows_Index	0.873396516478424	0.657932961355164	0.804978557312037	0.832264489178774	0.769873866358341	0.711531757234636	0.754659411904591	0.453782193190609	0.780932446667251	0.648391876385578	0.758104195823569	0.629095349898156	0.766994312806061	0.732739719442505	0.651101852746792	NA	0.457363057992701	0.0840497722020789	0.748202760453674	0.759950912910921	0.78649105021534	0.421949406276653	0	0.832050294337844	0.753118516569603	0.694444444444444	0.822073046369513	0.822073046369513	0.480384461415261	0.701240690310486	0.80511756018254	0.677643998637108	0.409945795874961	0.550281816453515	0.595119035711904	0.505181485540923	0.270030862433661	NA	0.184637236468999	0.204124145231932	NA	0.102062072615966	NA	NA	0.144337567297406	0.166666666666667	NA	NA	0
Balanced_Accuracy	0.798033357588209	0.521922080022067	0.625176751463615	0.75471766848816	0.732220700347653	0.542081781734652	0.551001631259304	0.341246605506332	0.57899218612526	0.516531314947186	0.553792416308788	0.450826282773807	0.555419585574531	0.559340172257178	0.492685014766939	0.5	0.607966444530715	0.503532182103611	0.77525749656606	0.829116569291718	0.866945064692241	0.59368005147217	0.499767387764596	0.874261811023622	0.842027559055118	0.759924540682415	0.944471784776903	0.944471784776903	0.624753937007874	0.880249343832021	0.843257874015748	0.739337270341207	0.613599081364829	0.755987532808399	0.677083333333333	0.645341207349081	0.571194225721785	0.5	0.558562992125984	0.520833333333333	0.5	0.510170603674541	0.5	0.5	0.510416666666667	0.520587270341207	0.5	0.5	0.499507874015748
nMCC	0.82307446979586	0.523103668144265	0.680375750644381	0.768667956850488	0.728736921765894	0.549242231256927	0.572890812456129	0.343084205338849	0.620806955571494	0.517252546117778	0.577859586414678	0.445455856508544	0.586065963306553	0.572069849460518	0.492049127998594	NA	0.707727693879068	0.537738191093748	0.774312828903446	0.86532654765343	0.878612985826368	0.698077439811083	0.495323694213241	0.914289741327003	0.873937045301752	0.844788997693256	0.908781561505864	0.908781561505864	0.737681191586028	0.846773874926996	0.900702729239969	0.836492685375516	0.701581945519425	0.77012920651174	0.795315392636089	0.74977927243396	0.63073686459002	NA	0.585955110437532	0.600926093531207	NA	0.549271006290826	NA	NA	0.571348359644226	0.581452114361152	NA	NA	0.497615919050444
[truncated: 661 more columns]

## Sheet: Table S2
Table 2A: DIANN Case Study 2, FDR Cutoff < 0.05
	ttest_HEof_GH.rds	ttest_HEof_FH.rds	ttest_HEof_FG.rds	ttest_HEof_EH.rds	ttest_HEof_EG.rds	ttest_HEof_EF.rds	ttest_HEof_DH.rds	ttest_HEof_DG.rds	ttest_HEof_DF.rds	ttest_HEof_DE.rds	ttest_HEof_CH.rds	ttest_HEof_CG.rds	ttest_HEof_CF.rds	ttest_HEof_CE.rds	ttest_HEof_CD.rds	ttest_HEof_BH.rds	ttest_HEof_BG.rds	ttest_HEof_BF.rds	ttest_HEof_BE.rds	ttest_HEof_BD.rds	ttest_HEof_BC.rds	ttest_HEof_AH.rds	ttest_HEof_AG.rds	ttest_HEof_AF.rds	ttest_HEof_AE.rds	ttest_HEof_AD.rds	ttest_HEof_AC.rds	ttest_HEof_AB.rds	SAM_HEof_GH.rds	SAM_HEof_FH.rds	SAM_HEof_FG.rds	SAM_HEof_EH.rds	SAM_HEof_EG.rds	SAM_HEof_EF.rds	SAM_HEof_DH.rds	SAM_HEof_DG.rds	SAM_HEof_DF.rds	SAM_HEof_DE.rds	SAM_HEof_CH.rds	SAM_HEof_CG.rds	SAM_HEof_CF.rds	SAM_HEof_CE.rds	SAM_HEof_CD.rds	SAM_HEof_BH.rds	SAM_HEof_BG.rds	SAM_HEof_BF.rds	SAM_HEof_BE.rds	SAM_HEof_BD.rds	SAM_HEof_BC.rds
TP	39	48	43	47	46	31	44	39	26	4	48	47	39	29	8	36	34	33	28	17	12	32	27	22	20	9	7	0	0	0	47	0	47	37	48	0	0	0	0	48	48	41	0	0	47	41	30	0	0
TN	2164	2167	2169	2166	2162	2171	2165	2165	2171	2171	2159	2163	2164	2163	2170	2148	2147	2155	2153	2171	2171	2161	2151	2168	2168	2170	2156	2170	2171	2171	2171	2171	2171	2171	2169	2171	2171	2171	2171	2171	2171	2169	2171	2171	2171	2171	2171	2171	2171
FP	7	4	2	5	9	0	6	6	0	0	12	8	7	8	1	23	24	16	18	0	0	10	20	3	3	1	15	1	0	0	0	0	0	0	2	0	0	0	0	0	0	2	0	0	0	0	0	0	0
FN	9	0	5	1	2	17	4	9	22	44	0	1	9	19	40	12	14	15	20	31	36	16	21	26	28	39	41	48	48	48	1	48	1	11	0	48	48	48	48	0	0	7	48	48	1	7	18	48	48
Accuracy	0.992789544840018	0.998197386210005	0.996845425867508	0.997296079315007	0.995042812077512	0.992338891392519	0.995493465525011	0.993240198287517	0.990085624155025	0.98017124831005	0.994592158630013	0.99594411897251	0.992789544840018	0.98783235691753	0.981523208652546	0.984227129337539	0.982875168995043	0.986029743127535	0.982875168995043	0.986029743127535	0.983776475890041	0.988283010365029	0.981523208652546	0.986931050022533	0.986029743127535	0.981973862100045	0.974763406940063	0.977917981072555	0.978368634520054	0.978368634520054	0.999549346552501	0.978368634520054	0.999549346552501	0.995042812077512	0.999098693105002	0.978368634520054	0.978368634520054	0.978368634520054	0.978368634520054	1	1	0.99594411897251	0.978368634520054	0.978368634520054	0.999549346552501	0.996845425867508	0.99188823794502	0.978368634520054	0.978368634520054
Precision	0.847826086956522	0.923076923076923	0.955555555555556	0.903846153846154	0.836363636363636	1	0.88	0.866666666666667	1	1	0.8	0.854545454545454	0.847826086956522	0.783783783783784	0.888888888888889	0.610169491525424	0.586206896551724	0.673469387755102	0.608695652173913	1	1	0.761904761904762	0.574468085106383	0.88	0.869565217391304	0.9	0.318181818181818	0	NA	NA	1	NA	1	1	0.96	NA	NA	NA	NA	1	1	0.953488372093023	NA	NA	1	1	1	NA	NA
Recall (Sensitivity)	0.8125	1	0.895833333333333	0.979166666666667	0.958333333333333	0.645833333333333	0.916666666666667	0.8125	0.541666666666667	0.0833333333333333	1	0.979166666666667	0.8125	0.604166666666667	0.166666666666667	0.75	0.708333333333333	0.6875	0.583333333333333	0.354166666666667	0.25	0.666666666666667	0.5625	0.458333333333333	0.416666666666667	0.1875	0.145833333333333	0	0	0	0.979166666666667	0	0.979166666666667	0.770833333333333	1	0	0	0	0	1	1	0.854166666666667	0	0	0.979166666666667	0.854166666666667	0.625	0	0
Specificity	0.99677567941041	0.998157531091663	0.999078765545831	0.997696913864578	0.995854444956241	1	0.997236296637494	0.997236296637494	1	1	0.994472593274988	0.996315062183326	0.99677567941041	0.996315062183326	0.999539382772916	0.989405803777061	0.988945186549977	0.992630124366651	0.991708889912483	1	1	0.995393827729157	0.990787655458314	0.998618148318747	0.998618148318747	0.999539382772916	0.993090741593736	0.999539382772916	1	1	1	1	1	1	0.999078765545831	1	1	1	1	1	1	0.999078765545831	1	1	1	1	1	1	1
F1_Score	0.829787234042553	0.96	0.924731182795699	0.94	0.893203883495146	0.784810126582278	0.897959183673469	0.838709677419355	0.702702702702703	0.153846153846154	0.888888888888889	0.912621359223301	0.829787234042553	0.682352941176471	0.280701754385965	0.672897196261682	0.641509433962264	0.680412371134021	0.595744680851064	0.523076923076923	0.4	0.711111111111111	0.568421052631579	0.602739726027397	0.563380281690141	0.310344827586207	0.2	0	0	0	0.989473684210526	0	0.989473684210526	0.870588235294118	0.979591836734694	0	0	0	0	1	1	0.901098901098901	0	0	0.989473684210526	0.921348314606742	0.769230769230769	0	0
False_Discovery_Rate	0.152173913043478	0.0769230769230769	0.0444444444444444	0.0961538461538462	0.163636363636364	0	0.12	0.133333333333333	0	0	0.2	0.145454545454545	0.152173913043478	0.216216216216216	0.111111111111111	0.389830508474576	0.413793103448276	0.326530612244898	0.391304347826087	0	0	0.238095238095238	0.425531914893617	0.12	0.130434782608696	0.1	0.681818181818182	1	NA	NA	0	NA	0	0	0.04	NA	NA	NA	NA	0	0	0.0465116279069767	NA	NA	0	0	0	NA	NA
False_Negative_Rate	0.1875	0	0.104166666666667	0.0208333333333333	0.0416666666666667	0.354166666666667	0.0833333333333333	0.1875	0.458333333333333	0.916666666666667	0	0.0208333333333333	0.1875	0.395833333333333	0.833333333333333	0.25	0.291666666666667	0.3125	0.416666666666667	0.645833333333333	0.75	0.333333333333333	0.4375	0.541666666666667	0.583333333333333	0.8125	0.854166666666667	1	1	1	0.0208333333333333	1	0.0208333333333333	0.229166666666667	0	1	1	1	1	0	0	0.145833333333333	1	1	0.0208333333333333	0.145833333333333	0.375	1	1
Matthews_Correlation_Coefficient	0.826300927913698	0.959883421331023	0.923623306504912	0.939405982168456	0.892841579409291	0.800509483181187	0.895851113340157	0.835714833483717	0.732279120375775	0.285793550221803	0.891951834248908	0.912766509158765	0.826300927913698	0.682216301626996	0.380434562473578	0.668621756526523	0.635792553199944	0.673309333177796	0.587139753172548	0.590915111575857	0.495905299581633	0.706796425872099	0.559013983422671	0.629842996067824	0.596508306665862	0.406242852616829	0.203986616820605	-0.00315725700909532	NA	NA	0.989300689014328	NA	0.989300689014328	0.875755315394195	0.979344482255349	NA	NA	NA	NA	1	1	0.900452543384179	NA	NA	0.989300689014328	0.922724992118725	0.787312305868021	NA	NA
pauc	0.978494687154291	0.998425240249284	0.995029664536804	0.995177298263434	0.986215931057018	0.952107619081364	0.990059329073608	0.981644206655722	0.953392032503041	0.729381498344534	0.994389918388076	0.993307271059459	0.983612656344116	0.916533718022087	0.799085066176664	0.945473943631475	0.903531201896011	0.865564728531103	0.806833237582316	0.786648446271041	0.679659418834914	0.941192565559217	0.8689406197467	0.895765943585339	0.80236273016098	0.739874294802899	0.615423984378383	NA	0.996801269256359	0.99995078875779	1	0.999212620124642	0.999507887577901	0.984659616469693	1	1	0.998474451491494	0.827130783417129	0.99990157751558	1	1	0.994980453294594	0.510781604560513	0.985482683548091	1	0.997982339069396	0.951320239206006	0.763526607110384	0.729192351158371
G_Mean	0.899933463941062	0.999078340818008	0.946048656677591	0.988388365720884	0.976913767816654	0.80363756341608	0.956103170122191	0.900141372795387	0.735980072193987	0.288675134594813	0.997232467018091	0.987703649070833	0.899933463941062	0.775848148846856	0.408154256536446	0.861425767453468	0.836960477246626	0.826095158260883	0.760589805643586	0.595119035711904	0.5	0.814613948538061	0.746537377627739	0.676535279675859	0.645051079475735	0.432912963850612	0.380559762913904	0	0	0	0.98952850725316	0	0.98952850725316	0.877971146071062	0.999539276639908	0	0	0	0	1	1	0.923785569763747	0	0	0.98952850725316	0.924211375534118	0.790569415042095	0	0
Fowlkes_Mallows_Index	0.82997511748978	0.960768922830523	0.925212688260661	0.940752903604887	0.895273785785751	0.80363756341608	0.898146239020499	0.839146391678274	0.735980072193987	0.288675134594813	0.894427190999916	0.914736259389789	0.82997511748978	0.688139546920562	0.384900179459751	0.676481425202546	0.644383337042068	0.680448531544916	0.595879571531124	0.595119035711904	0.5	0.712696645099798	0.5684525467199	0.635085296108588	0.601929265428846	0.410791918128875	0.215410109213832	0	NA	NA	0.98952850725316	NA	0.98952850725316	0.877971146071062	0.979795897113271	NA	NA	NA	NA	1	1	0.902462178983764	NA	NA	0.98952850725316	0.924211375534118	0.790569415042095	NA	NA
Balanced_Accuracy	0.904637839705205	0.999078765545831	0.947456049439582	0.988431790265623	0.977093889144787	0.822916666666667	0.95695148165208	0.904868148318747	0.770833333333333	0.541666666666667	0.997236296637494	0.987740864424996	0.904637839705205	0.800240864424996	0.583103024719791	0.869702901888531	0.848639259941655	0.840065062183326	0.787521111622908	0.677083333333333	0.625	0.831030247197912	0.776643827729157	0.72847574082604	0.707642407492707	0.593519691386458	0.569462037463534	0.499769691386458	0.5	0.5	0.989583333333333	0.5	0.989583333333333	0.885416666666667	0.999539382772916	0.5	0.5	0.5	0.5	1	1	0.926622716106249	0.5	0.5	0.989583333333333	0.927083333333333	0.8125	0.5	0.5
nMCC	0.913150463956849	0.979941710665512	0.961811653252456	0.969702991084228	0.946420789704645	0.900254741590593	0.947925556670079	0.917857416741858	0.866139560187888	0.642896775110901	0.945975917124454	0.956383254579382	0.913150463956849	0.841108150813498	0.690217281236789	0.834310878263262	0.817896276599972	0.836654666588898	0.793569876586274	0.795457555787928	0.747952649790816	0.853398212936049	0.779506991711336	0.814921498033912	0.798254153332931	0.703121426308415	0.601993308410302	0.498421371495452	NA	NA	0.994650344507164	NA	0.994650344507164	0.937877657697097	0.989672241127675	NA	NA	NA	NA	1	1	0.95022627169209	NA	NA	0.994650344507164	0.961362496059363	0.89365615293401	NA	NA
Table 2B: Spectronaut Case Study 2, FDR Cutoff < 0.05
	ttest_HEof_GH.rds	ttest_HEof_FH.rds	ttest_HEof_FG.rds	ttest_HEof_EH.rds	ttest_HEof_EG.rds	ttest_HEof_EF.rds	ttest_HEof_DH.rds	ttest_HEof_DG.rds	ttest_HEof_DF.rds	ttest_HEof_DE.rds	ttest_HEof_CH.rds	ttest_HEof_CG.rds	ttest_HEof_CF.rds	ttest_HEof_CE.rds	ttest_HEof_CD.rds	ttest_HEof_BH.rds	ttest_HEof_BG.rds	ttest_HEof_BF.rds	ttest_HEof_BE.rds	ttest_HEof_BD.rds	ttest_HEof_BC.rds	ttest_HEof_AH.rds	ttest_HEof_AG.rds	ttest_HEof_AF.rds	ttest_HEof_AE.rds	ttest_HEof_AD.rds	ttest_HEof_AC.rds	ttest_HEof_AB.rds	SAM_HEof_GH.rds	SAM_HEof_FH.rds	SAM_HEof_FG.rds	SAM_HEof_EH.rds	SAM_HEof_EG.rds	SAM_HEof_EF.rds	SAM_HEof_DH.rds	SAM_HEof_DG.rds	SAM_HEof_DF.rds	SAM_HEof_DE.rds	SAM_HEof_CH.rds	SAM_HEof_CG.rds	SAM_HEof_CF.rds	SAM_HEof_CE.rds	SAM_HEof_CD.rds	SAM_HEof_BH.rds	SAM_HEof_BG.rds	SAM_HEof_BF.rds	SAM_HEof_BE.rds	SAM_HEof_BD.rds	SAM_HEof_BC.rds
TP	45	47	46	48	45	39	44	42	36	25	43	34	27	26	15	32	24	15	7	2	2	24	22	5	5	1	3	0	45	48	47	48	47	42	47	47	44	31	45	47	42	36	0	39	45	35	22	0	0
TN	2168	2123	2174	2134	2131	2165	2103	2144	2166	2168	2089	2163	2163	2120	2181	2064	2101	2129	2141	2181	2174	2116	2117	2178	2160	2174	2160	2182	2182	2172	2181	2170	2161	2178	2163	2164	2175	2181	2159	2159	2165	2155	2184	2130	2136	2141	2151	2184	2184
FP	16	61	10	50	53	19	81	40	18	16	95	21	21	64	3	120	83	55	43	3	10	68	67	6	24	10	24	2	2	12	3	14	23	6	21	20	9	3	25	25	19	29	0	54	48	43	33	0	0
FN	3	1	2	0	3	9	4	6	12	23	5	14	21	22	33	16	24	33	41	46	46	24	26	43	43	47	45	48	3	0	1	0	1	6	1	1	4	17	3	1	6	12	48	9	3	13	26	48	48
Accuracy	0.991487455197133	0.972222222222222	0.994623655913978	0.977598566308244	0.974910394265233	0.987455197132617	0.961917562724014	0.979390681003584	0.986559139784946	0.98252688172043	0.955197132616487	0.984318996415771	0.981182795698925	0.961469534050179	0.983870967741935	0.939068100358423	0.952060931899642	0.960573476702509	0.962365591397849	0.978046594982079	0.974910394265233	0.958781362007168	0.958333333333333	0.978046594982079	0.969982078853047	0.974462365591398	0.969086021505376	0.977598566308244	0.997759856630824	0.994623655913978	0.99820788530466	0.993727598566308	0.989247311827957	0.994623655913978	0.990143369175627	0.990591397849462	0.994175627240143	0.991039426523297	0.987455197132617	0.988351254480287	0.988799283154122	0.98163082437276	0.978494623655914	0.971774193548387	0.977150537634409	0.974910394265233	0.973566308243728	0.978494623655914	0.978494623655914
Precision	0.737704918032787	0.435185185185185	0.821428571428571	0.489795918367347	0.459183673469388	0.672413793103448	0.352	0.51219512195122	0.666666666666667	0.609756097560976	0.311594202898551	0.618181818181818	0.5625	0.288888888888889	0.833333333333333	0.210526315789474	0.224299065420561	0.214285714285714	0.14	0.4	0.166666666666667	0.260869565217391	0.247191011235955	0.454545454545455	0.172413793103448	0.0909090909090909	0.111111111111111	0	0.957446808510638	0.8	0.94	0.774193548387097	0.671428571428571	0.875	0.691176470588235	0.701492537313433	0.830188679245283	0.911764705882353	0.642857142857143	0.652777777777778	0.688524590163934	0.553846153846154	NA	0.419354838709677	0.483870967741935	0.448717948717949	0.4	NA	NA
Recall (Sensitivity)	0.9375	0.979166666666667	0.958333333333333	1	0.9375	0.8125	0.916666666666667	0.875	0.75	0.520833333333333	0.895833333333333	0.708333333333333	0.5625	0.541666666666667	0.3125	0.666666666666667	0.5	0.3125	0.145833333333333	0.0416666666666667	0.0416666666666667	0.5	0.458333333333333	0.104166666666667	0.104166666666667	0.0208333333333333	0.0625	0	0.9375	1	0.979166666666667	1	0.979166666666667	0.875	0.979166666666667	0.979166666666667	0.916666666666667	0.645833333333333	0.9375	0.979166666666667	0.875	0.75	0	0.8125	0.9375	0.729166666666667	0.458333333333333	0	0
Specificity	0.992673992673993	0.972069597069597	0.995421245421245	0.977106227106227	0.975732600732601	0.991300366300366	0.962912087912088	0.981684981684982	0.991758241758242	0.992673992673993	0.956501831501832	0.990384615384615	0.990384615384615	0.970695970695971	0.998626373626374	0.945054945054945	0.961996336996337	0.97481684981685	0.980311355311355	0.998626373626374	0.995421245421245	0.968864468864469	0.969322344322344	0.997252747252747	0.989010989010989	0.995421245421245	0.989010989010989	0.999084249084249	0.999084249084249	0.994505494505495	0.998626373626374	0.993589743589744	0.989468864468865	0.997252747252747	0.990384615384615	0.990842490842491	0.995879120879121	0.998626373626374	0.988553113553114	0.988553113553114	0.991300366300366	0.986721611721612	1	0.975274725274725	0.978021978021978	0.980311355311355	0.98489010989011	1	1
F1_Score	0.825688073394495	0.602564102564103	0.884615384615385	0.657534246575342	0.616438356164384	0.735849056603774	0.508670520231214	0.646153846153846	0.705882352941177	0.561797752808989	0.462365591397849	0.660194174757282	0.5625	0.376811594202899	0.454545454545455	0.32	0.309677419354839	0.254237288135593	0.142857142857143	0.0754716981132075	0.0666666666666667	0.342857142857143	0.321167883211679	0.169491525423729	0.12987012987013	0.0338983050847458	0.08	0	0.947368421052632	0.888888888888889	0.959183673469388	0.872727272727273	0.796610169491525	0.875	0.810344827586207	0.817391304347826	0.871287128712871	0.75609756097561	0.76271186440678	0.783333333333333	0.770642201834862	0.63716814159292	0	0.553191489361702	0.638297872340426	0.555555555555556	0.427184466019417	0	0
False_Discovery_Rate	0.262295081967213	0.564814814814815	0.178571428571429	0.510204081632653	0.540816326530612	0.327586206896552	0.648	0.48780487804878	0.333333333333333	0.390243902439024	0.688405797101449	0.381818181818182	0.4375	0.711111111111111	0.166666666666667	0.789473684210526	0.775700934579439	0.785714285714286	0.86	0.6	0.833333333333333	0.739130434782609	0.752808988764045	0.545454545454545	0.827586206896552	0.909090909090909	0.888888888888889	1	0.0425531914893617	0.2	0.06	0.225806451612903	0.328571428571429	0.125	0.308823529411765	0.298507462686567	0.169811320754717	0.0882352941176471	0.357142857142857	0.347222222222222	0.311475409836066	0.446153846153846	NA	0.580645161290323	0.516129032258065	0.551282051282051	0.6	NA	NA
False_Negative_Rate	0.0625	0.0208333333333333	0.0416666666666667	0	0.0625	0.1875	0.0833333333333333	0.125	0.25	0.479166666666667	0.104166666666667	0.291666666666667	0.4375	0.458333333333333	0.6875	0.333333333333333	0.5	0.6875	0.854166666666667	0.958333333333333	0.958333333333333	0.5	0.541666666666667	0.895833333333333	0.895833333333333	0.979166666666667	0.9375	1	0.0625	0	0.0208333333333333	0	0.0208333333333333	0.125	0.0208333333333333	0.0208333333333333	0.0833333333333333	0.354166666666667	0.0625	0.0208333333333333	0.125	0.25	1	0.1875	0.0625	0.270833333333333	0.541666666666667	1	1
Matthews_Correlation_Coefficient	0.827592029037353	0.643052158258298	0.884626841360546	0.69179667666732	0.646573791758655	0.732911217535592	0.554925129707781	0.660605116451439	0.70029898774513	0.554728478891961	0.513368787556261	0.653790003686557	0.552884615384615	0.377827356951657	0.504613310416231	0.352246996218779	0.313699706141804	0.239128404954995	0.123652678871479	0.123632275631043	0.0735719403905484	0.342131812361547	0.317055352319562	0.210086144213053	0.119358256883642	0.0336706912847105	0.0683534823527636	-0.00443973315341838	0.946278855388974	0.891966588838615	0.958476572522845	0.877058019307029	0.806177116625168	0.872252747252747	0.818341613597706	0.824624850424159	0.869430858521258	0.763289701185639	0.770736572145782	0.7945174316695	0.770762549317584	0.635571203280046	NA	0.571876317655047	0.664613017815325	0.560422717151838	0.414723934186492	NA	NA
pauc	0.969895667011052	0.98928688832535	0.984326570865032	0.981557794057794	0.967254077831001	0.908307504461351	0.932228562036254	0.945142998027614	0.907497808459347	0.796529147490686	0.852746078707617	0.92122194045271	0.845985567139413	0.726341144610375	0.7309101155255	0.708260934222473	0.681469349738581	0.646848877618108	0.571724597136685	0.590440186594033	0.514681365642904	0.720695970695971	0.672452725337341	0.688811010926396	0.555383363075671	0.552602845872077	0.53636196424658	NA	0.992270905732444	0.982927506965969	0.996918145956607	0.992417660686892	0.979405388059234	0.95710841864688	0.967713910021602	0.987476910553834	0.972390501236655	0.909452193106039	0.956198537929307	0.966373548104317	0.936856234933158	0.873917926802542	0.859815178536898	0.872724319839705	0.9077987539526	0.840858927397389	0.765643963042153	0.690767743652359	0.630904580767218
G_Mean	0.964692628836703	0.975611678451343	0.976701264561155	0.988486837093053	0.956425278412701	0.897458382109749	0.939504877006721	0.926808695996298	0.862449234053043	0.719039431823947	0.925670688773132	0.837569361842609	0.746385521130901	0.72511630156386	0.558632922193315	0.793748467738131	0.693540314976836	0.551933207524031	0.378103256597418	0.203983901900204	0.203656291888773	0.696011662569123	0.666537876754008	0.322304971270216	0.320970369383185	0.144006745025858	0.248622579049423	0	0.967802399003269	0.997248963150875	0.98884865247881	0.996789718842316	0.984304287196002	0.934128553169292	0.984759667413376	0.984987278572642	0.955452350533083	0.803085424866931	0.962688186255573	0.98384869620321	0.93133657745888	0.860256478494181	0	0.890174541472466	0.957546659121948	0.845464584265872	0.671869010323416	0	0
Fowlkes_Mallows_Index	0.831623929823894	0.652777777777778	0.887244262282028	0.699854212223765	0.65611332395978	0.739145592489431	0.568037557443755	0.669455548716505	0.707106781186548	0.563543521667145	0.528333676221715	0.661724102537295	0.5625	0.39557740264262	0.510310363079829	0.374634324632678	0.334887343311569	0.258774584753383	0.142886901662352	0.129099444873581	0.0833333333333333	0.361157559257308	0.336594533749157	0.217597069944622	0.134014066854724	0.0435194139889245	0.0833333333333333	0	0.947420911199834	0.894427190999916	0.959383482590078	0.87988269012812	0.810827032227266	0.875	0.822664549366456	0.828781098633853	0.872356744289959	0.767364345806923	0.776323754260149	0.799486235491732	0.776182334502301	0.64450338663549	NA	0.583717231587018	0.673519882600406	0.572005394153037	0.428174419288838	NA	NA
Balanced_Accuracy	0.965086996336996	0.975618131868132	0.976877289377289	0.988553113553114	0.9566163003663	0.901900183150183	0.939789377289377	0.928342490842491	0.870879120879121	0.756753663003663	0.926167582417582	0.849358974358974	0.776442307692308	0.756181318681319	0.655563186813187	0.805860805860806	0.730998168498169	0.643658424908425	0.563072344322344	0.52014652014652	0.518543956043956	0.734432234432234	0.713827838827839	0.550709706959707	0.546588827838828	0.508127289377289	0.525755494505495	0.499542124542125	0.968292124542125	0.997252747252747	0.98889652014652	0.996794871794872	0.984317765567766	0.936126373626374	0.984775641025641	0.985004578754579	0.956272893772894	0.822229853479854	0.963026556776557	0.98385989010989	0.933150183150183	0.868360805860806	0.5	0.893887362637363	0.957760989010989	0.854739010989011	0.721611721611722	0.5	0.5
nMCC	0.913796014518677	0.821526079129149	0.942313420680273	0.84589833833366	0.823286895879327	0.866455608767796	0.77746256485389	0.83030255822572	0.850149493872565	0.777364239445981	0.75668439377813	0.826895001843279	0.776442307692308	0.688913678475828	0.752306655208115	0.67612349810939	0.656849853070902	0.619564202477498	0.56182633943574	0.561816137815521	0.536785970195274	0.671065906180773	0.658527676159781	0.605043072106527	0.559679128441821	0.516835345642355	0.534176741176382	0.497780133423291	0.973139427694487	0.945983294419308	0.979238286261422	0.938529009653515	0.903088558312584	0.936126373626374	0.909170806798853	0.91231242521208	0.934715429260629	0.88164485059282	0.885368286072891	0.89725871583475	0.885381274658792	0.817785601640023	NA	0.785938158827524	0.832306508907663	0.780211358575919	0.707361967093246	NA	NA
[truncated: 203 more columns]

## Sheet: Table S3
Table S3A: DIANN Case Study 3, FDR Cutoff < 0.05
	ttest_HEof_GH.rds	ttest_HEof_FH.rds	ttest_HEof_FG.rds	ttest_HEof_EH.rds	ttest_HEof_EG.rds	ttest_HEof_EF.rds	ttest_HEof_DH.rds	ttest_HEof_DG.rds	ttest_HEof_DF.rds	ttest_HEof_DE.rds	ttest_HEof_CH.rds	ttest_HEof_CG.rds	ttest_HEof_CF.rds	ttest_HEof_CE.rds	ttest_HEof_CD.rds	ttest_HEof_BH.rds	ttest_HEof_BG.rds	ttest_HEof_BF.rds	ttest_HEof_BE.rds	ttest_HEof_BD.rds	ttest_HEof_BC.rds	ttest_HEof_AH.rds	ttest_HEof_AG.rds	ttest_HEof_AF.rds	ttest_HEof_AE.rds	ttest_HEof_AD.rds	ttest_HEof_AC.rds	ttest_HEof_AB.rds	SAM_HEof_GH.rds	SAM_HEof_FH.rds	SAM_HEof_FG.rds	SAM_HEof_EH.rds	SAM_HEof_EG.rds	SAM_HEof_EF.rds	SAM_HEof_DH.rds	SAM_HEof_DG.rds	SAM_HEof_DF.rds	SAM_HEof_DE.rds	SAM_HEof_CH.rds	SAM_HEof_CG.rds	SAM_HEof_CF.rds	SAM_HEof_CE.rds	SAM_HEof_CD.rds	SAM_HEof_BH.rds	SAM_HEof_BG.rds	SAM_HEof_BF.rds	SAM_HEof_BE.rds	SAM_HEof_BD.rds	SAM_HEof_BC.rds
TP	39	48	43	47	46	31	44	39	26	4	47	47	39	29	8	36	34	33	28	17	12	32	27	22	20	9	7	0	0	0	47	0	47	0	48	48	47	28	0	48	48	41	0	0	47	40	30	0	0
TN	2164	2168	2169	2168	2163	2171	2166	2166	2171	2171	2164	2165	2165	2164	2170	2157	2151	2155	2162	2171	2171	2163	2154	2168	2168	2170	2158	2170	2171	2171	2170	2171	2149	2171	2139	1658	1666	1662	2171	2168	2163	2168	2171	2171	2164	2169	2170	2171	2171
FP	7	3	2	3	8	0	5	5	0	0	7	6	6	7	1	14	20	16	9	0	0	8	17	3	3	1	13	1	0	0	1	0	22	0	32	513	505	509	0	3	8	3	0	0	7	2	1	0	0
FN	9	0	5	1	2	17	4	9	22	44	1	1	9	19	40	12	14	15	20	31	36	16	21	26	28	39	41	48	48	48	1	48	1	48	0	0	1	20	48	0	0	7	48	48	1	8	18	48	48
Accuracy	0.992789544840018	0.998648039657503	0.996845425867508	0.998197386210005	0.995493465525011	0.992338891392519	0.99594411897251	0.993690851735016	0.990085624155025	0.98017124831005	0.996394772420009	0.996845425867508	0.993240198287517	0.988283010365029	0.981523208652546	0.988283010365029	0.984677782785038	0.986029743127535	0.986931050022533	0.986029743127535	0.983776475890041	0.989184317260027	0.982875168995043	0.986931050022533	0.986029743127535	0.981973862100045	0.975664713835061	0.977917981072555	0.978368634520054	0.978368634520054	0.999098693105002	0.978368634520054	0.989634970707526	0.978368634520054	0.985579089680036	0.768814781433078	0.77196935556557	0.761604326273096	0.978368634520054	0.998648039657503	0.996394772420009	0.995493465525011	0.978368634520054	0.978368634520054	0.996394772420009	0.995493465525011	0.991437584497521	0.978368634520054	0.978368634520054
Precision	0.847826086956522	0.941176470588235	0.955555555555556	0.94	0.851851851851852	1	0.897959183673469	0.886363636363636	1	1	0.87037037037037	0.886792452830189	0.866666666666667	0.805555555555556	0.888888888888889	0.72	0.62962962962963	0.673469387755102	0.756756756756757	1	1	0.8	0.613636363636364	0.88	0.869565217391304	0.9	0.35	0	NA	NA	0.979166666666667	NA	0.681159420289855	NA	0.6	0.0855614973262032	0.0851449275362319	0.0521415270018622	NA	0.941176470588235	0.857142857142857	0.931818181818182	NA	NA	0.87037037037037	0.952380952380952	0.967741935483871	NA	NA
Recall (Sensitivity)	0.8125	1	0.895833333333333	0.979166666666667	0.958333333333333	0.645833333333333	0.916666666666667	0.8125	0.541666666666667	0.0833333333333333	0.979166666666667	0.979166666666667	0.8125	0.604166666666667	0.166666666666667	0.75	0.708333333333333	0.6875	0.583333333333333	0.354166666666667	0.25	0.666666666666667	0.5625	0.458333333333333	0.416666666666667	0.1875	0.145833333333333	0	0	0	0.979166666666667	0	0.979166666666667	0	1	1	0.979166666666667	0.583333333333333	0	1	1	0.854166666666667	0	0	0.979166666666667	0.833333333333333	0.625	0	0
Specificity	0.99677567941041	0.998618148318747	0.999078765545831	0.998618148318747	0.996315062183326	1	0.997696913864578	0.997696913864578	1	1	0.99677567941041	0.997236296637494	0.997236296637494	0.99677567941041	0.999539382772916	0.99355135882082	0.990787655458314	0.992630124366651	0.995854444956241	1	1	0.996315062183326	0.992169507139567	0.998618148318747	0.998618148318747	0.999539382772916	0.994011976047904	0.999539382772916	1	1	0.999539382772916	1	0.989866421004146	1	0.985260248733303	0.763703362505758	0.767388300322432	0.765545831414095	1	0.998618148318747	0.996315062183326	0.998618148318747	1	1	0.99677567941041	0.999078765545831	0.999539382772916	1	1
F1_Score	0.829787234042553	0.96969696969697	0.924731182795699	0.959183673469388	0.901960784313726	0.784810126582278	0.907216494845361	0.847826086956522	0.702702702702703	0.153846153846154	0.92156862745098	0.930693069306931	0.838709677419355	0.69047619047619	0.280701754385965	0.73469387755102	0.666666666666667	0.680412371134021	0.658823529411765	0.523076923076923	0.4	0.727272727272727	0.58695652173913	0.602739726027397	0.563380281690141	0.310344827586207	0.205882352941176	0	0	0	0.979166666666667	0	0.803418803418803	0	0.75	0.157635467980296	0.156666666666667	0.0957264957264957	0	0.96969696969697	0.923076923076923	0.891304347826087	0	0	0.92156862745098	0.888888888888889	0.759493670886076	0	0
False_Discovery_Rate	0.152173913043478	0.0588235294117647	0.0444444444444444	0.06	0.148148148148148	0	0.102040816326531	0.113636363636364	0	0	0.12962962962963	0.113207547169811	0.133333333333333	0.194444444444444	0.111111111111111	0.28	0.37037037037037	0.326530612244898	0.243243243243243	0	0	0.2	0.386363636363636	0.12	0.130434782608696	0.1	0.65	1	NA	NA	0.0208333333333333	NA	0.318840579710145	NA	0.4	0.914438502673797	0.914855072463768	0.947858472998138	NA	0.0588235294117647	0.142857142857143	0.0681818181818182	NA	NA	0.12962962962963	0.0476190476190476	0.032258064516129	NA	NA
False_Negative_Rate	0.1875	0	0.104166666666667	0.0208333333333333	0.0416666666666667	0.354166666666667	0.0833333333333333	0.1875	0.458333333333333	0.916666666666667	0.0208333333333333	0.0208333333333333	0.1875	0.395833333333333	0.833333333333333	0.25	0.291666666666667	0.3125	0.416666666666667	0.645833333333333	0.75	0.333333333333333	0.4375	0.541666666666667	0.583333333333333	0.8125	0.854166666666667	1	1	1	0.0208333333333333	1	0.0208333333333333	1	0	0	0.0208333333333333	0.416666666666667	1	0	0	0.145833333333333	1	1	0.0208333333333333	0.166666666666667	0.375	1	1
Matthews_Correlation_Coefficient	0.826300927913698	0.969471971900167	0.923623306504912	0.958471140026551	0.901297459946511	0.800509483181187	0.905193742539867	0.845444583511942	0.732279120375775	0.285793550221803	0.921401388934884	0.930277373988093	0.835714833483717	0.69199860715612	0.380434562473578	0.728864375509773	0.660050312086037	0.673309333177796	0.658023924906097	0.590915111575857	0.495905299581633	0.724925671387157	0.578800440270212	0.629842996067824	0.596508306665862	0.406242852616829	0.215263710518586	-0.00315725700909532	NA	NA	0.978706049439582	NA	0.812167041424057	NA	0.768866795511408	0.255623948817494	0.251232014589283	0.118501930585926	NA	0.969471971900167	0.924112730685104	0.88988527405223	NA	NA	0.921401388934884	0.888658817918735	0.774115662239758	NA	NA
pauc	0.975251488018774	0.998720507702544	0.987294003790578	0.989541500890514	0.987369088262293	0.921829320097786	0.992372257457472	0.979209389455535	0.878502710482903	0.642430482401151	0.997441015405087	0.993996228450397	0.978546018807782	0.89111243658926	0.748777847484055	0.957756576948005	0.913358005147151	0.866649434702196	0.804751280429422	0.765576927395461	0.641006338028754	0.936798986491073	0.87508570078153	0.843128802777325	0.757402449403943	0.681508983844486	0.59058506227668	NA	0.987960967689637	1	0.998966563913593	0.990368547819579	0.989316239316239	NA	1	0.546525613689793	0.544914576164576	0.512654556914494	1	1	0.999803155031161	0.9821313979536	0.532129960909031	0.994980453294594	0.989316239316239	0.942701894862477	0.892635754213434	0.719410256410256	0.67564870259481
G_Mean	0.899933463941062	0.999308835305056	0.946048656677591	0.988844580084306	0.977139669951207	0.80363756341608	0.956323953676715	0.900349233639353	0.735980072193987	0.288675134594813	0.987931940683513	0.988160179554684	0.900141372795387	0.776027473510951	0.408154256536446	0.863228543964815	0.837739770224803	0.826095158260883	0.762177861716765	0.595119035711904	0.5	0.814990822927197	0.747057794127072	0.676535279675859	0.645051079475735	0.432912963850612	0.380736233947229	0	0	0	0.989300584065234	0	0.984502008073063	0	0.992602764822516	0.873901231550659	0.866833919540367	0.668257735950899	0	0.999308835305056	0.998155830611296	0.923572593260683	0	0	0.987931940683513	0.912450348213457	0.790387319124663	0	0
Fowlkes_Mallows_Index	0.82997511748978	0.970142500145332	0.925212688260661	0.959383482590078	0.903525331516144	0.80363756341608	0.907264708726555	0.848628572784027	0.735980072193987	0.288675134594813	0.923167186549104	0.931835613218819	0.839146391678274	0.697631575270798	0.384900179459751	0.734846922834953	0.667823071120628	0.680448531544916	0.664410597026749	0.595119035711904	0.5	0.730296743340221	0.58751208885048	0.635085296108588	0.601929265428846	0.410791918128875	0.225924028528766	0	NA	NA	0.979166666666667	NA	0.816681455056876	NA	0.774596669241483	0.292508969650852	0.288740497470007	0.174401521642118	NA	0.970142500145332	0.925820099772551	0.892147986772951	NA	NA	0.923167186549104	0.890870806374748	0.777713771047819	NA	NA
Balanced_Accuracy	0.904637839705205	0.999309074159374	0.947456049439582	0.988892407492707	0.97732419775833	0.822916666666667	0.957181790265623	0.905098456932289	0.770833333333333	0.541666666666667	0.987971173038538	0.98820148165208	0.904868148318747	0.800471173038538	0.583103024719791	0.87177567941041	0.849560494395824	0.840065062183326	0.789593889144787	0.677083333333333	0.625	0.831490864424996	0.777334753569783	0.72847574082604	0.707642407492707	0.593519691386458	0.569922654690619	0.499769691386458	0.5	0.5	0.989353024719791	0.5	0.984516543835406	0.5	0.992630124366651	0.881851681252879	0.873277483494549	0.674439582373714	0.5	0.999309074159374	0.998157531091663	0.926392407492707	0.5	0.5	0.987971173038538	0.916206049439582	0.812269691386458	0.5	0.5
nMCC	0.913150463956849	0.984735985950083	0.961811653252456	0.979235570013276	0.950648729973256	0.900254741590593	0.952596871269934	0.922722291755971	0.866139560187888	0.642896775110901	0.960700694467442	0.965138686994047	0.917857416741858	0.84599930357806	0.690217281236789	0.864432187754886	0.830025156043018	0.836654666588898	0.829011962453048	0.795457555787928	0.747952649790816	0.862462835693579	0.789400220135106	0.814921498033912	0.798254153332931	0.703121426308415	0.607631855259293	0.498421371495452	NA	NA	0.989353024719791	NA	0.906083520712028	NA	0.884433397755704	0.627811974408747	0.625616007294641	0.559250965292963	NA	0.984735985950083	0.962056365342552	0.944942637026115	NA	NA	0.960700694467442	0.944329408959367	0.887057831119879	NA	NA
Table S3B: Spectronaut Case Study 3, FDR Cutoff < 0.05
	ttest_HEof_GH.rds	ttest_HEof_FH.rds	ttest_HEof_FG.rds	ttest_HEof_EH.rds	ttest_HEof_EG.rds	ttest_HEof_EF.rds	ttest_HEof_DH.rds	ttest_HEof_DG.rds	ttest_HEof_DF.rds	ttest_HEof_DE.rds	ttest_HEof_CH.rds	ttest_HEof_CG.rds	ttest_HEof_CF.rds	ttest_HEof_CE.rds	ttest_HEof_CD.rds	ttest_HEof_BH.rds	ttest_HEof_BG.rds	ttest_HEof_BF.rds	ttest_HEof_BE.rds	ttest_HEof_BD.rds	ttest_HEof_BC.rds	ttest_HEof_AH.rds	ttest_HEof_AG.rds	ttest_HEof_AF.rds	ttest_HEof_AE.rds	ttest_HEof_AD.rds	ttest_HEof_AC.rds	ttest_HEof_AB.rds	SAM_HEof_GH.rds	SAM_HEof_FH.rds	SAM_HEof_FG.rds	SAM_HEof_EH.rds	SAM_HEof_EG.rds	SAM_HEof_EF.rds	SAM_HEof_DH.rds	SAM_HEof_DG.rds	SAM_HEof_DF.rds	SAM_HEof_DE.rds	SAM_HEof_CH.rds	SAM_HEof_CG.rds	SAM_HEof_CF.rds	SAM_HEof_CE.rds	SAM_HEof_CD.rds	SAM_HEof_BH.rds	SAM_HEof_BG.rds	SAM_HEof_BF.rds	SAM_HEof_BE.rds	SAM_HEof_BD.rds	SAM_HEof_BC.rds
TP	45	47	46	48	45	39	44	42	36	25	43	34	27	23	15	31	24	11	7	2	1	24	19	2	2	1	3	0	45	48	0	48	47	0	47	48	44	31	46	47	42	39	0	42	45	34	0	0	0
TN	2175	2142	2177	2141	2141	2170	2130	2160	2169	2172	2121	2168	2170	2137	2182	2104	2124	2153	2150	2181	2178	2137	2139	2182	2177	2177	2170	2182	2182	2180	2184	2176	2167	2184	2169	2171	2176	2177	2163	2162	2171	2169	2184	2167	2174	2174	2184	2184	2184
FP	9	42	7	43	43	14	54	24	15	12	63	16	14	47	2	80	60	31	34	3	6	47	45	2	7	7	14	2	2	4	0	8	17	0	15	13	8	7	21	22	13	15	0	17	10	10	0	0	0
FN	3	1	2	0	3	9	4	6	12	23	5	14	21	25	33	17	24	37	41	46	47	24	29	46	46	47	45	48	3	0	48	0	1	48	1	0	4	17	2	1	6	9	48	6	3	14	48	48	48
Accuracy	0.994623655913978	0.98073476702509	0.995967741935484	0.98073476702509	0.979390681003584	0.989695340501792	0.974014336917563	0.986559139784946	0.987903225806452	0.984318996415771	0.969534050179211	0.986559139784946	0.984318996415771	0.967741935483871	0.984318996415771	0.956541218637993	0.962365591397849	0.969534050179211	0.966397849462366	0.978046594982079	0.976254480286738	0.968189964157706	0.966845878136201	0.978494623655914	0.976254480286738	0.975806451612903	0.973566308243728	0.977598566308244	0.997759856630824	0.99820788530466	0.978494623655914	0.996415770609319	0.991935483870968	0.978494623655914	0.992831541218638	0.994175627240143	0.994623655913978	0.989247311827957	0.989695340501792	0.989695340501792	0.991487455197133	0.989247311827957	0.978494623655914	0.989695340501792	0.994175627240143	0.989247311827957	0.978494623655914	0.978494623655914	0.978494623655914
Precision	0.833333333333333	0.528089887640449	0.867924528301887	0.527472527472527	0.511363636363636	0.735849056603774	0.448979591836735	0.636363636363636	0.705882352941177	0.675675675675676	0.405660377358491	0.68	0.658536585365854	0.328571428571429	0.882352941176471	0.279279279279279	0.285714285714286	0.261904761904762	0.170731707317073	0.4	0.142857142857143	0.338028169014085	0.296875	0.5	0.222222222222222	0.125	0.176470588235294	0	0.957446808510638	0.923076923076923	NA	0.857142857142857	0.734375	NA	0.758064516129032	0.786885245901639	0.846153846153846	0.815789473684211	0.686567164179104	0.681159420289855	0.763636363636364	0.722222222222222	NA	0.711864406779661	0.818181818181818	0.772727272727273	NA	NA	NA
Recall (Sensitivity)	0.9375	0.979166666666667	0.958333333333333	1	0.9375	0.8125	0.916666666666667	0.875	0.75	0.520833333333333	0.895833333333333	0.708333333333333	0.5625	0.479166666666667	0.3125	0.645833333333333	0.5	0.229166666666667	0.145833333333333	0.0416666666666667	0.0208333333333333	0.5	0.395833333333333	0.0416666666666667	0.0416666666666667	0.0208333333333333	0.0625	0	0.9375	1	0	1	0.979166666666667	0	0.979166666666667	1	0.916666666666667	0.645833333333333	0.958333333333333	0.979166666666667	0.875	0.8125	0	0.875	0.9375	0.708333333333333	0	0	0
Specificity	0.995879120879121	0.980769230769231	0.996794871794872	0.980311355311355	0.980311355311355	0.993589743589744	0.975274725274725	0.989010989010989	0.993131868131868	0.994505494505495	0.971153846153846	0.992673992673993	0.993589743589744	0.978479853479853	0.999084249084249	0.963369963369963	0.972527472527473	0.985805860805861	0.984432234432234	0.998626373626374	0.997252747252747	0.978479853479853	0.979395604395604	0.999084249084249	0.996794871794872	0.996794871794872	0.993589743589744	0.999084249084249	0.999084249084249	0.998168498168498	1	0.996336996336996	0.992216117216117	1	0.993131868131868	0.994047619047619	0.996336996336996	0.996794871794872	0.990384615384615	0.98992673992674	0.994047619047619	0.993131868131868	1	0.992216117216117	0.995421245421245	0.995421245421245	1	1	1
F1_Score	0.882352941176471	0.686131386861314	0.910891089108911	0.690647482014389	0.661764705882353	0.772277227722772	0.602739726027397	0.736842105263158	0.727272727272727	0.588235294117647	0.558441558441558	0.693877551020408	0.606741573033708	0.389830508474576	0.461538461538462	0.389937106918239	0.363636363636364	0.244444444444444	0.157303370786517	0.0754716981132075	0.0363636363636364	0.403361344537815	0.339285714285714	0.0769230769230769	0.0701754385964912	0.0357142857142857	0.0923076923076923	0	0.947368421052632	0.96	0	0.923076923076923	0.839285714285714	0	0.854545454545454	0.880733944954128	0.88	0.720930232558139	0.8	0.803418803418803	0.815533980582524	0.764705882352941	0	0.785046728971963	0.87378640776699	0.739130434782609	0	0	0
False_Discovery_Rate	0.166666666666667	0.471910112359551	0.132075471698113	0.472527472527473	0.488636363636364	0.264150943396226	0.551020408163265	0.363636363636364	0.294117647058824	0.324324324324324	0.594339622641509	0.32	0.341463414634146	0.671428571428571	0.117647058823529	0.720720720720721	0.714285714285714	0.738095238095238	0.829268292682927	0.6	0.857142857142857	0.661971830985915	0.703125	0.5	0.777777777777778	0.875	0.823529411764706	1	0.0425531914893617	0.0769230769230769	NA	0.142857142857143	0.265625	NA	0.241935483870968	0.213114754098361	0.153846153846154	0.184210526315789	0.313432835820896	0.318840579710145	0.236363636363636	0.277777777777778	NA	0.288135593220339	0.181818181818182	0.227272727272727	NA	NA	NA
False_Negative_Rate	0.0625	0.0208333333333333	0.0416666666666667	0	0.0625	0.1875	0.0833333333333333	0.125	0.25	0.479166666666667	0.104166666666667	0.291666666666667	0.4375	0.520833333333333	0.6875	0.354166666666667	0.5	0.770833333333333	0.854166666666667	0.958333333333333	0.979166666666667	0.5	0.604166666666667	0.958333333333333	0.958333333333333	0.979166666666667	0.9375	1	0.0625	0	1	0	0.0208333333333333	1	0.0208333333333333	0	0.0833333333333333	0.354166666666667	0.0416666666666667	0.0208333333333333	0.125	0.1875	1	0.125	0.0625	0.291666666666667	1	1	1
Matthews_Correlation_Coefficient	0.881209559579289	0.711677244259059	0.910001390303736	0.719087830724523	0.684142602959546	0.768004529065066	0.6314994967891	0.739886337611492	0.721439472903521	0.585492958957487	0.591323376923248	0.687158807086151	0.600729146334629	0.380890582872539	0.519889570618327	0.406515731649141	0.360178029214735	0.229500267276876	0.140722471907947	0.123632275631043	0.0469220923172564	0.39550687243413	0.326154694306121	0.139764449865229	0.088040520541431	0.0427900354448349	0.0935877625286481	-0.00443973315341838	0.946278855388974	0.959888694589998	NA	0.924122902928731	0.844340675985888	NA	0.858263918893307	0.884421508757122	0.877989934409384	0.720603900770295	0.806524753400452	0.812193986036446	0.813167383353267	0.76060251168985	NA	0.784184777108673	0.872933900728283	0.734375487243059	NA	NA	NA
pauc	0.971934518461335	0.991634967596506	0.98554952881876	0.983808036692652	0.972635092827401	0.913989145676886	0.943988525719295	0.955944166072037	0.912729038002786	0.805221816384231	0.885394164240318	0.929816789696946	0.853879013461242	0.747424939732632	0.677758113146568	0.739823033092264	0.719142324911556	0.67679667198898	0.587921871575718	0.555079034987062	0.520497723822365	0.761924329232022	0.710149181303028	0.704448009806808	0.57494716952525	0.536691906351766	0.542040990617143	NA	0.979339216742471	0.999902163363702	0.506329041344543	0.997603002410695	0.989022729407345	NA	0.98234048714818	0.991586049278357	0.971783914091606	0.838217338217338	0.970482686828841	0.970971870010332	0.936719263642341	0.89652797345105	0.758646801916033	0.946052878745187	0.964788594596287	0.899257615603769	0.779270764847688	0.661318916126608	0.539607544321428
G_Mean	0.966248764979379	0.979967621129157	0.977374929152959	0.990106739352559	0.958666728120047	0.898494110535326	0.945516700805349	0.930260509419063	0.863046291399773	0.719702446655291	0.932733609976336	0.838536867492466	0.747592289131737	0.684729822479224	0.558760975586903	0.788781614058311	0.697326133357797	0.475303948123033	0.378897128767208	0.203983901900204	0.144139165049264	0.699456879828862	0.62263747617689	0.20403066038836	0.203796760666404	0.144106071451066	0.249197429710579	0	0.967802399003269	0.999083829399965	0	0.998166817890174	0.985669796690275	0	0.986124546332318	0.997019367438576	0.955671969510937	0.802348649092684	0.974227175633892	0.984532003633333	0.932626220233308	0.898287060386123	0	0.931766656714063	0.966026613288898	0.839696402779034	0	0	0
Fowlkes_Mallows_Index	0.883883476483184	0.719088322100473	0.912009323575866	0.726273039202563	0.692389636758747	0.773225296075191	0.641533027871785	0.746202507244636	0.727606875108999	0.593223747345312	0.602830065648948	0.694022093788567	0.608627003400517	0.396787696621854	0.525105031510504	0.424697383872173	0.377964473009227	0.244989471753056	0.157792186066801	0.129099444873581	0.0545544725589981	0.411113225896519	0.34280172233134	0.144337567297406	0.0962250448649376	0.0510310363079829	0.105021006302101	0	0.947420911199834	0.960768922830523	NA	0.925820099772551	0.847983207872263	NA	0.861551800750451	0.887065525145487	0.880704845927979	0.725854003975813	0.811147458237388	0.816681455056876	0.817423891369599	0.766032346285426	NA	0.78922832940297	0.875811312181713	0.739830037811716	NA	NA	NA
Balanced_Accuracy	0.96668956043956	0.979967948717949	0.977564102564103	0.990155677655678	0.958905677655678	0.903044871794872	0.945970695970696	0.932005494505495	0.871565934065934	0.757669413919414	0.93349358974359	0.850503663003663	0.778044871794872	0.72882326007326	0.655792124542125	0.804601648351648	0.736263736263736	0.607486263736264	0.565132783882784	0.52014652014652	0.50904304029304	0.739239926739927	0.687614468864469	0.520375457875458	0.519230769230769	0.508814102564103	0.528044871794872	0.499542124542125	0.968292124542125	0.999084249084249	0.5	0.998168498168498	0.985691391941392	0.5	0.986149267399267	0.99702380952381	0.956501831501831	0.821314102564103	0.974358974358974	0.984546703296703	0.93452380952381	0.902815934065934	0.5	0.933608058608059	0.966460622710623	0.851877289377289	0.5	0.5	0.5
nMCC	0.940604779789644	0.85583862212953	0.955000695151868	0.859543915362261	0.842071301479773	0.884002264532533	0.81574974839455	0.869943168805746	0.86071973645176	0.792746479478743	0.795661688461624	0.843579403543075	0.800364573167315	0.690445291436269	0.759944785309164	0.703257865824571	0.680089014607368	0.614750133638438	0.570361235953974	0.561816137815521	0.523461046158628	0.697753436217065	0.66307734715306	0.569882224932615	0.544020260270715	0.521395017722417	0.546793881264324	0.497780133423291	0.973139427694487	0.979944347294999	NA	0.962061451464366	0.922170337992944	NA	0.929131959446654	0.942210754378561	0.938994967204692	0.860301950385148	0.903262376700226	0.906096993018223	0.906583691676634	0.880301255844925	NA	0.892092388554336	0.936466950364142	0.86718774362153	NA	NA	NA
[truncated: 147 more columns]

## Sheet: Table S4
Table S4: Case Study 4, FDR Cutoff < 0.05
	LimROTS	Limma
TP	47	47
TN	1594	1065
FP	15	544
FN	0	0
Accuracy	0.990942028985507	0.671497584541063
Precision	0.758064516129032	0.0795262267343486
Recall (Sensitivity)	1	1
Specificity	0.990677439403356	0.661901802361715
F1_Score	0.862385321100917	0.147335423197492
False_Discovery_Rate	0.241935483870968	0.920473773265651
False_Negative_Rate	0	0
Matthews_Correlation_Coefficient	0.866601069547721	0.22943093254941
pauc	0.984063998980096	0.89866059606747
G_Mean	0.995327804998613	0.813573476928615
Fowlkes_Mallows_Index	0.870669004920373	0.28200394808291
Balanced_Accuracy	0.995338719701678	0.830950901180858
nMCC	0.93330053477386	0.614715466274705
